# Supplementary material for: Metabolome and transcriptome analyses provide new insights into the mechanisms underlying the enhancement of medicinal component content in the roots of Acanthopanax senticosus (Rupr. et Maxim.) Harms through foliar application of zinc fertilizer
Source: Front Genet. 2023 Nov 17;14:1259674. doi: 10.3389/fgene.2023.1259674 (PMC10690782; doi:10.3389/fgene.2023.1259674)
Supplement: Supplementary file 1 [file DataSheet1.ZIP › Supplementary files/Table S1-S11.xlsx]

## Sheet: S1
ID	MS2 name	Class	Formula
C1	2,3-DIHYDROXYBENZOATE	-	C7H6O4
C2	Curcumenol	terpenoids	C15H22O2
C3	Flavanone base + 3O, 1Prenyl	flavonoids	C20H20O5
C4	Fumaric acid	Organic acids and derivatives	C4H4O4
C5	L-Lyxonate	-	C5H10O6
C6	Santene	-	C9H14
C7	Pyrogallol	Phenols	C6H6O3
C8	Protocatechuic acid	Phenols	C7H6O4
C9	Aspartate	Amino acid derivatives	C4H7NO4
C10	m-Xylene	-	C8H10
C11	7-Hydroxy-1,7-bis(4-hydroxy-3-methoxyphenyl)-1-heptene-3,5-dione	-	C21H22O7
C12	Methyl hexadecanoate	Aliphatic acyl	C17H34O2
C13	Thymol	Phenols	C10H14O
C14	Betaine	alkaloid	C5H11NO2
C15	Glyceryl linolenate	-	C21H36O4
C16	Choline [M]+	-	C5H14NO
C17	p-Coumaric acid	phenylpropanoids	C9H8O3
C18	Fraxetin	phenylpropanoids	C10H8O5
C19	Catechol	Phenols	C6H6O2
C20	2,3-bis[(4-hydroxy-3-methoxyphenyl)methyl]butane-1,4-diol	phenylpropanoids	C20H26O6
C21	Caffeic acid	phenylpropanoids	C9H8O4
C22	1,7-bis(4-hydroxyphenyl)heptan-3-one	Phenols	C19H22O3
C23	p-Hydroxybenzaldehyde	Phenols	C7H6O2
C24	Umbelliferone	phenylpropanoids	C9H6O3
C25	Succinis acid	Organic acids and derivatives	C4H6O4
C26	Ginkgolic acid C17-1	Phenols	C24H38O3
C27	Palmitic Acid	Aliphatic acyl	C16H32O2
C28	cuminyl alcohol	Prenol lipids	C10H14O
C29	Trans-Vaccenic acid	Fatty acids	C18H34O2
C30	Linoelaidic acid	Aliphatic acyl	C18H32O2
C31	2-Hydroxyacetophenone	Phenols	C8H8O2
C32	Nicotinamide	alkaloid	C6H6N2O
C33	Coumaroyl quinic acid	phenylpropanoids	C16H18O8
C34	Ginkgolic Acid C15:1	Phenols	C22H34O3
C35	Phenylalanine	Amino acid derivatives	C9H11NO2
C36	p-Mentha-1,3,5,8-tetraene	-	C10H12
C37	Ginsenoside Ro	terpenoids	C48H76O19
C38	Dioscorine	alkaloid	C13H19NO2
C39	o-Xylene	-	C8H10
C40	Naringenin	flavonoids	C15H12O5
C41	S(8-8)S hexoside	phenylpropanoids	C28H36O13
C42	Phenylacetaldehyde	Phenols	C8H8O
C43	Petroselinic acid	-	C18H34O2
C44	Matairesinol	phenylpropanoids	C20H22O6
C45	5-Phenyl-1,3-pentadiyne	-	C11H8
C46	Panaxydol	-	C17H24O2
C47	Chikusetsusaponin IV	terpenoids	C47H74O18
C48	3,4-Dimethylbenzoic acid	-	C9H10O2
C49	Phenethylacetate	Aromaticity	C10H12O2
C50	Tyrosine	Amino acid derivatives	C9H11NO3
C51	Methyl eugenol	Aromaticity	C11H14O2
C52	Azuleno(5,6-c)furan-1(3H)-one, 4,4a,5,6,7,7a,8,9-octahydro-3,4,8-trihydroxy-6,6,8-trimethyl-	terpenoids	C15H22O5
C53	Lucidenic acid M	terpenoids	C27H42O6
C54	2-Hydroxy-4-methoxybenzaldehyde	Phenols	C8H8O3
C55	Glutamylphenylalanine	Carboxylic acids and derivatives	C14H18N2O5
C56	FA 18:1+1O	-	C18H34O3
C57	FA 18:1+3O	-	C18H34O5
C58	2-METHYLMALEATE	Aliphatic acyl	C5H6O4
C59	Isoferulic acid	phenylpropanoids	C10H10O4
C60	monoolein	Ester	C21H40O4
C61	Coumaric acid	phenylpropanoids	C9H8O3
C62	Oleanolic acid	terpenoids	C30H48O3
C63	Flavokawain A	flavonoids	C18H18O5
C64	Lucidone C	terpenoids	C24H36O5
C65	Embelin	quinones	C17H26O4
C66	(R)-Campholenic aldehyde	-	C10H16O
C67	Panaquinquecol 1	-	C18H28O3
C68	Glutamate	Amino acid derivatives	C5H9NO4
C69	p-Mentha-1,3,8-triene	-	C10H14
C70	Arginine	Amino acid derivatives	C6H14N4O2
C71	Cortodoxone	terpenoids	C21H30O4
C72	Citric acid,Anhydrous	Organic acids and derivatives	C6H8O7
C73	3,4-Dimethoxybenzaldehyde	Aromaticity	C9H10O3
C74	Dihydrodioscorine	alkaloid	C13H21NO2
C75	2,3-dihydroxypropyl hexadecanoate	-	C19H38O4
C76	2,4-Dimethylbenzaldehyde	-	C9H10O
C77	4-Hydroxybenzoic acid	Phenols	C7H6O3
C78	D-Gluconic acid	Organic acids and derivatives	C6H12O7
C79	4-Hydroxyphthalide	-	C8H6O3
C80	Ethylbenzene	-	C8H10
C81	5-[6-(3-hydroxy-4-methoxyphenyl)-1,3,3a,4,6,6a-hexahydrofuro[3,4-c]furan-3-yl]-2-methoxyphenol	phenylpropanoids	C20H22O6
C82	Camphor	terpenoids	C10H16O
C83	Naringenin-7-O-glucoside	flavonoids	C21H22O10
C84	beta-Terpinene	-	C10H16
C85	1,4,5-Naphthalenetriol	-	C10H8O3
C86	Chaulmoogric Acid	Fatty acids	C18H32O2
C87	2-[3,8-Dihydroxy-8-(hydroxymethyl)-3-methyl-2-oxodecahydro-5-azulenyl]-2-propanyl hexopyranoside	terpenoids	C21H36O10
C88	Falcarindiol	-	C17H24O2
C89	(4S,5Z,6S)-4-(2-methoxy-2-oxoethyl)-5-[2-[(E)-3-phenylprop-2-enoyl]oxyethylidene]-6-[(2S,3R,4S,5S,6R)-3,4,5-trihydroxy-6-(hydroxymethyl)oxan-2-yl]oxy-4H-pyran-3-carboxylic acid	phenylpropanoids	C11H10O4
C90	Valine	alkaloid	C5H11NO2
C91	Aristolene	terpenoids	C15H24
C92	9-Acetoxyfukinanolide	terpenoids	C17H24O4
C93	Proline	alkaloid	C5H9NO2
C94	Hexadecanedioic acid	-	C16H30O4
C95	Azuleno[5,6-c]furan-1(3H)-one, 4,4a,5,6,7,7a,8,9-octahydro-4,8-dihydroxy-6,6,8-trimethyl-	terpenoids	C15H22O4
C96	FA 18:2+1O	-	C18H32O3
C97	Methionine	Amino acid derivatives	C5H11NO2S
C98	Oleanolic acid base + O-HexA-Hex	terpenoids	C42H66O14
C99	Ethyl vanillin	-	C9H10O3
C100	Enoxolone	terpenoids	C30H46O4
C101	Mequinol	-	C7H8O2
C102	Phenylpyruvic acid	Aromaticity	C9H8O3
C103	Dehydrodiisoeugenol	phenylpropanoids	C20H22O4
C104	2-Phenylethanol	-	C8H10O
C105	1,7-Dimethyl-7-(4-methyl-3-penten-1-yl)bicyclo[2.2.1]heptan-2-ol	terpenoids	C15H26O
C106	Esculetin	phenylpropanoids	C9H6O4
C107	Spathulenol	terpenoids	C15H24O
C108	Vanillin	Phenols	C8H8O3
C109	2-Acetylfuran	-	C6H6O2
C110	5,7-dihydroxy-2-(4-hydroxyphenyl)-8-[3,4,5-trihydroxy-6-(hydroxymethyl)oxan-2-yl]-6-(3,4,5-trihydroxyoxan-2-yl)chromen-4-one	flavonoids	C26H28O14
C111	Soyasapogenol B base + O-HexA+HexA+dHex	terpenoids	C48H74O19
C112	Isocyperol	terpenoids	C15H24O
C113	1,3-Dicaffeoylquinic acid	phenylpropanoids	C25H24O12
C114	(S,S)-TARTARIC ACID	-	C4H6O6
C115	(3E,5Z)-1,3,5-Tridecatriene-7,9,11-triyne	-	C13H10
C116	Indole	alkaloid	C8H7N
C117	DGMG 18:3	-	C33H56O14
C118	Methyl phenylacetate	-	C9H10O2
C119	3-O-Caffeoyl-4-O-methylquinic acid	phenylpropanoids	C17H20O9
C120	L-ORNITHINE	Amino acid derivatives	C5H12N2O2
C121	Perillyl aldehyde	-	C10H14O
C122	Pantothenic acid	-	C9H17NO5
C123	alpha-Corocalene	-	C15H20
C124	beta-Elemonic acid	terpenoids	C30H46O3
C125	Panaquinquecol 2	-	C17H24O3
C126	(-)-3-Thujene	terpenoids	C10H16
C127	Eleutheroside E	phenylpropanoids	C34H46O18
C128	Sumaresinolic acid	terpenoids	C30H48O4
C129	alpha-Asarone	phenylpropanoids	C12H16O3
C130	3-Acetoxyolean-12-en-23-oic acid	terpenoids	C32H50O4
C131	Aromadendrene epoxide	terpenoids	C15H24O
C132	Digitoxin	terpenoids	C41H64O13
C133	Bullatine G	alkaloid/terpenoids	C22H31NO3
C134	Isoeugenol	-	C10H12O2
C135	8-Acetoxy-4-acoren-3-one	terpenoids	C17H26O3
C136	2-Naphthaleneacetic acid, decahydro-8-hydroxy-4a,8-dimethyl-alpha-methylene-	terpenoids	C15H24O3
C137	delta6-Dehydroferruginol	terpenoids	C20H28O
C138	Saikosaponin b2	terpenoids	C42H68O13
C139	7-Methoxy-4-methylcoumarin	phenylpropanoids	C11H10O3
C140	Linalyl benzoate	-	C17H22O2
C141	Pimelic acid	Fatty acids	C7H12O4
C142	Benzyl alcohol + Hex-Pen	-	C18H26O10
C143	Gossypol	Phenols	C30H30O8
C144	Aleuritic acid	-	C16H32O5
C145	9-hydroxy-10,12-octadecadienoic acid	Aliphatic acyl	C18H32O3
C146	Ginsenoyne C	-	C17H24O3
C147	L-2-Amino-3-(1-pyrazolyl)propanoic acid	-	C6H9N3O2
C148	Veratric acid	Phenols	C9H10O4
C149	Asiaticoside	terpenoids	C48H78O19
C150	11,17,21-Trihydroxypregn-4-ene-3,20-dione	terpenoids	C21H30O5
C151	Egomaketone	-	C10H12O2
C152	(+/-)-Jasmonic acid	Fatty acids	C12H18O3
C153	Epinepetalactone	-	C10H14O2
C154	Methyl 2-furoate	-	C6H6O3
C155	Isocolumbin	terpenoids	C20H22O6
C156	2-Butyl-5-[2-(4-hydroxy-3-methoxyphenyl)ethyl]furan	-	C17H22O3
C157	Ingenol	terpenoids	C20H28O5
C158	Benzylidenacetone	Aromaticity	C10H10O
C159	Curdione	terpenoids	C15H24O2
C160	3-Hydroxy-5-isopropylidene-3,8-dimethyl-2,3,3a,4,5,8a-hexahydro-6(1H)-azulenone	terpenoids	C15H22O2
C161	Protocatechualdehyde	Phenols	C7H6O3
C162	PHENYLACETIC ACID	Aromaticity	C8H8O2
C163	6',7',10,11-Tetramethoxyemetan	alkaloid	C29H40N2O4
C164	Chavicol	-	C9H10O
C165	Gingerol	-	C17H26O4
C166	Coumarin base + 1O, 1MeO, O-Hex	phenylpropanoids	C16H18O9
C167	2-Methoxy-4-methylphenol	-	C8H10O2
C168	Beta-Caryophyllene Alcohol	terpenoids	C15H26O
C169	3alpha,15alpha-Diacetoxy-(22R)-hydroxylanosta-7,9(11),24-trien-26-oic acid	terpenoids	C34H50O7
C170	Peucedanol	phenylpropanoids	C14H16O5
C171	Demethylcalabaxanthone	-	C23H22O5
C172	Methuyl tanshinonate	-	C20H18O5
C173	Isophorone	-	C9H14O
C174	3,4-Dihydrocadalene	-	C15H20
C175	7-hydroxy-1,4a-dimethyl-9-oxo-7-propan-2-yl-2,3,4,4b,5,6,10,10a-octahydrophenanthrene-1-carboxylic acid	terpenoids	C20H30O4
C176	Ginkgolide M	terpenoids	C20H24O10
C177	Acetophenone	Phenols	C8H8O
C178	(1alpha,6alpha,7alphaH)-2,4(15)-Copadiene	terpenoids	C15H22
C179	Dihydrocubebin	phenylpropanoids	C20H22O6
C180	Benzoic acid + 1O, O-Hex	terpenoids	C13H16O8
C181	Azelaic acid	Aliphatic acyl	C9H16O4
C182	Naphthalene	-	C10H8
C183	Polyporusterone B	terpenoids	C28H44O6
C184	isoimperatorin	phenylpropanoids	C16H14O4
C185	Glyurallin A	-	C21H20O5
C186	Dihydrotanshinone I	quinones	C18H14O3
C187	9-hydroxy-1,4a-dimethyl-7-propan-2-yl-2,3,4,9,10,10a-hexahydrophenanthrene-1-carboxylic acid	terpenoids	C20H28O3
C188	Oleanane -2H, +1O, 1COOH, O-HexA-HexA	terpenoids	C42H64O15
C189	4-Ethyl-2-methoxyphenol	-	C9H12O2
C190	4-Guanidinobutyric acid	Organic acids and derivatives	C5H11N3O2
C191	9-Hydroxy-10,12,15-octadecatrienoic acid	-	C18H30O3
C192	13-HODE	Lipids	C18H32O3
C193	Isorhynchophylline	alkaloid/terpenoids	C22H28N2O4
C194	Xanthoxylol	phenylpropanoids	C20H20O6
C195	Ginsenoyne E	-	C17H22O2
C196	Dihydrocarvone	-	C10H16O
C197	Lactupicrin	-	C23H22O7
C198	Neoliquiritin	flavonoids	C21H22O9
C199	2-Cyclohexen-1-one, 4-hydroxy-4-(3-hydroxybutyl)-3,5,5-trimethyl-	-	C13H22O3
C200	5-Isopropylbicyclo[3.1.0]hexan-2-one	-	C9H14O
C201	[10]-Paradol	-	C21H34O3
C202	alpha-Irone	-	C14H22O
C203	5-OXO-D-PROLINE	Amino acid derivatives	C5H7NO3
C204	Sinapoyl aldehyde	phenylpropanoids	C11H12O4
C205	Schizandrin A	phenylpropanoids	C24H32O6
C206	5-hydroxy-2,2-dimethyl-10-(2-methylbut-3-en-2-yl)pyrano[3,2-g]chromen-8-one	phenylpropanoids	C19H20O4
C207	Isomyristicin	-	C11H12O3
C208	Dexamethasone	terpenoids	C22H29FO5
C209	Gingerglycolipid B	-	C33H58O14
C210	6-Prenylnaringenin	flavonoids	C20H20O5
C211	Licochalcone-C	flavonoids	C21H22O4
C212	Grandisin	phenylpropanoids	C24H32O7
C213	8-Desoxygartanin	Xanthones	C23H24O5
C214	Bufalin	terpenoids	C24H34O4
C215	Isobavachalcone	flavonoids	C20H20O4
C216	Orientanol B	-	C21H22O4
C217	Bilirubin	alkaloid	C33H36N4O6
C218	2',6'-dihydroxy-4'-methoxydihydrochalcone	flavonoids	C16H16O4
C219	4'-O-Methylkanzonol W	phenylpropanoids	C21H18O5
C220	4-[4-[hydroxy-(4-hydroxy-3-methoxyphenyl)methyl]-3-(hydroxymethyl)oxolan-2-yl]-2-methoxyphenol	phenylpropanoids	C20H24O7
C221	Soybean saponin fraction B1	terpenoids	C48H78O18
C222	1,4a-dimethyl-9-oxo-7-propan-2-yl-3,4,10,10a-tetrahydro-2H-phenanthrene-1-carboxylic acid	terpenoids	C20H26O3
C223	Cuminaldehyde	-	C10H12O
C224	2,6-Dimethoxyquinone	quinones	C8H8O4
C225	Bayogenin base + O-Hex-Hex	terpenoids	C42H68O15
C226	Gancaonin D	flavonoids	C21H20O7
C227	Coumarin + 1O + 1MeO, O-Hex-Hex	phenylpropanoids	C22H28O14
C228	(4S)-Dihydrocurcumenone	-	C15H24O2
C229	Urocortisone	terpenoids	C21H32O5
C230	2-Deoxy-L-ribono-1,4-lactone	-	C5H8O4
C231	Isoshyobunone	terpenoids	C15H24O
C232	Pectolinarin	flavonoids	C29H34O15
C233	Isoglabrolide	terpenoids	C30H44O4
C234	Arctigenin	phenylpropanoids	C21H24O6
C235	1,5-Dihydroxy-3-methoxy-2-prenylxanthone	-	C19H18O5
C236	(4beta,5beta,6beta,14beta,15alpha,20S,22R)-5,6-Epoxy-4,14,15-trihydroxy-1-oxowitha-2,24-dienolide	terpenoids	C28H38O7
C237	2,4,6-Trimethylphenol	-	C9H12O
C238	Methoxyeugenol	-	C11H14O3
C239	Zizyberanalic acid	terpenoids	C30H46O4
C240	Ganodermanondiol	terpenoids	C30H48O3
C241	6-Hydroxy-5a-methyl-3,9-bis(methylene)decahydronaphtho[1,2-b]furan-2(3H)-one	terpenoids	C15H20O3
C242	Gartanin	-	C23H24O6
C243	Chrysanthemic Acid	terpenoids	C10H16O2
C244	Genipic acid	-	C9H12O4
C245	Laudanoside	alkaloid	C21H27NO4
C246	Austrobailignan 7	phenylpropanoids	C20H22O5
C247	Licofuranocoumarin	phenylpropanoids	C21H20O7
C248	Isobiflorin	-	C16H18O9
C249	12,13-EODE	Fatty acids	C18H32O3
C250	Dihydroactinidiolide	-	C11H16O2
C251	3,8-dihydroxy-3,8-dimethyl-5-propan-2-ylidene-1,2,3a,4,7,8a-hexahydroazulen-6-one	terpenoids	C15H24O3
C252	Cubebin	phenylpropanoids	C20H20O6
C253	Phenylethanol + Hex-Pen	-	C19H28O10
C254	Isoleucine	Amino acid derivatives	C6H13NO2
C255	(+)-Fargesin	phenylpropanoids	C21H22O6
C256	Ginsenoyne D	-	C17H26O2
C257	Desoxyrhaponticin	Phenols	C21H24O8
C258	(Methylsulfinyl)butyl glucosinolate	-	C12H23NO10S3
C259	3-(4-Methoxyphenyl)-2-propen-1-ol	-	C10H12O2
C260	Pteroside D	-	C21H30O8
C261	1a,5,7a-Trimethyl-2,2a,6,6a,7a,8,9,9a-octahydrobisoxireno[4,5:8,9]cyclodeca[1,2-b]furan-4(1aH)-one	terpenoids	C15H20O4
C262	Pimaric acid	terpenoids	C20H30O2
C263	alpha-Solamarine	alkaloid/terpenoids	C45H73NO16
C264	Isoyatein	phenylpropanoids	C22H24O7
C265	Dicaffeoyl quinic acid	phenylpropanoids	C25H24O12
C266	3 Hydroxycoumarin	-	C9H6O3
C267	8'-Episesaminone	phenylpropanoids	C20H18O7
C268	3,5,5-Trimethyl-4-[3-[3,4,5-trihydroxy-6-(hydroxymethyl)oxan-2-yl]oxybut-1-enyl]cyclohex-2-en-1-one	-	C19H30O7
C269	Isobergapten	phenylpropanoids	C12H8O4
C270	Thujyl alcohol	terpenoids	C10H18O
C271	3beta,6beta-Dihydroxynortropane	alkaloid	C7H13NO2
C272	(-)-12-Hydroxyjasmonic acid	Jasmonic acid	C12H18O4
C273	17-Hydroxy-15,16-epoxykauran-18-oic acid	terpenoids	C20H30O4
C274	Glycyrin	phenylpropanoids	C22H22O6
C275	D-Linalool 3-glucoside	-	C16H28O6
C276	21-Hydroxyisoglabrolide	terpenoids	C30H44O5
C277	Fragransin C1	phenylpropanoids	C21H26O6
C278	Ginsenoyne A	-	C17H22O2
C279	Phenylethyl primeveroside	alkaloid	C19H28O10
C280	Sakuranetin	flavonoids	C16H14O5
C281	(-)-Shinpterocarpin	-	C20H18O4
C282	Ifenprodil	alkaloid	C21H27NO2
C283	Carissic acid	terpenoids	C30H48O3
C284	Matricin	terpenoids	C17H22O5
C285	Pterosin N	-	C14H18O3
C286	(3beta,6beta)-Furanoeremophilane-3,6-diol 6-acetate	terpenoids	C17H24O4
C287	Egonol	-	C19H18O5
C288	L-cis-4-(Hydroxymethyl)-2-pyrrolidinecarboxylic acid	-	C6H11NO3
C289	Glutathione	alkaloid	C10H17N3O6S
C290	DL-Pipecolinic acid	alkaloid	C6H11NO2
C291	SUCROSE	Carbohydrates and derivatives	C12H22O11
C292	Shikimic acid	Phenols	C7H10O5
C293	Naphthalene-1,2-diol	-	C10H8O2
C294	Isokobusone	terpenoids	C14H22O2
C295	2-O-Caffeoylarbutin	phenylpropanoids	C21H22O10
C296	Gibberellin A81	terpenoids	C19H24O6
C297	4-Methyl-6,7-dihydroxycoumarin	phenylpropanoids	C10H8O4
C298	Licoflavone A	flavonoids	C20H18O4
C299	4-Methoxybenzyl alcohol	-	C8H10O2
C300	Glabrone	flavonoids	C20H16O5
C301	Dihydrovaltrate	-	C22H32O8
C302	Biphenyl	-	C12H10
C303	6-Methoxymellein	-	C11H12O4
C304	Rhynchophylline	alkaloid/terpenoids	C22H28N2O4
C305	(R)-3-Methylcyclohexanone	-	C7H12O
C306	8-(2-hydroxy-1-methoxy-3-methylbut-3-enyl)-7-methoxychromen-2-one	phenylpropanoids	C16H18O5
C307	Zizybeoside II	-	C25H38O16
C308	8-Epidiosbulbin E acetate	terpenoids	C21H24O7
C309	5'-(furan-3-yl)-4a-hydroxy-4,7-dimethylspiro[5,6,7,8a-tetrahydro-1H-naphthalene-8,3'-oxolane]-2,2'-dione	terpenoids	C19H22O5
C310	Kukoamine A	alkaloid	C28H42N4O6
C311	sclareol	terpenoids	C20H36O2
C312	alpha-Hydrojuglone 4-O-b-D-glucoside	-	C16H18O8
C313	1-Methylnaphthalene	-	C11H10
C314	1-methyl-2-nonylquinolin-4-one	alkaloid	C19H27NO
C315	6-[3-[(3,4-dimethoxyphenyl)methyl]-4-methoxy-2-(methoxymethyl)butyl]-4-methoxy-1,3-benzodioxole	phenylpropanoids	C24H32O7
C316	2,3,6-Trimethylbenzaldehyde	-	C10H12O

## Sheet: S2
ID	Name	Class	LZn vs CK	HZn vs CK	K-means cluster
C3	Flavanone base + 3O, 1Prenyl	flavonoids	ug-regulated	ug-regulated	Class 5
C4	Fumaric acid	Organic acids and derivatives	non-significant	ug-regulated	Class 7
C6	Santene	-	down-regulated	ug-regulated	Class 1
C8	Protocatechuic acid	Phenols	ug-regulated	ug-regulated	Class 2
C9	Aspartate	Amino acid derivatives	ug-regulated	ug-regulated	Class 3
C10	m-Xylene	-	down-regulated	ug-regulated	Class 7
C11	7-Hydroxy-1,7-bis(4-hydroxy-3-methoxyphenyl)-1-heptene-3,5-dione	-	non-significant	ug-regulated	Class 7
C13	Thymol	Phenols	down-regulated	down-regulated	Class 4
C16	Choline [M]+	-	down-regulated	non-significant	Class 4
C17	p-Coumaric acid	phenylpropanoids	down-regulated	down-regulated	Class 4
C18	Fraxetin	phenylpropanoids	ug-regulated	ug-regulated	Class 5
C19	Catechol	Phenols	ug-regulated	non-significant	Class 9
C20	2,3-bis[(4-hydroxy-3-methoxyphenyl)methyl]butane-1,4-diol	phenylpropanoids	non-significant	ug-regulated	Class 7
C21	Caffeic acid	phenylpropanoids	ug-regulated	non-significant	Class 9
C23	p-Hydroxybenzaldehyde	Phenols	ug-regulated	non-significant	Class 9
C24	Umbelliferone	phenylpropanoids	non-significant	down-regulated	Class 8
C25	Succinis acid	Organic acids and derivatives	down-regulated	down-regulated	Class 4
C27	Palmitic Acid	Aliphatic acyl	non-significant	ug-regulated	Class 7
C30	Linoelaidic acid	Aliphatic acyl	ug-regulated	ug-regulated	Class 9
C33	Coumaroyl quinic acid	phenylpropanoids	non-significant	down-regulated	Class 8
C35	Phenylalanine	Amino acid derivatives	non-significant	down-regulated	Class 6
C36	p-Mentha-1,3,5,8-tetraene	-	down-regulated	down-regulated	Class 4
C38	Dioscorine	alkaloid	ug-regulated	ug-regulated	Class 9
C39	o-Xylene	-	down-regulated	down-regulated	Class 4
C41	S(8-8)S hexoside	phenylpropanoids	down-regulated	down-regulated	Class 6
C44	Matairesinol	phenylpropanoids	down-regulated	ug-regulated	Class 7
C45	5-Phenyl-1,3-pentadiyne	-	down-regulated	non-significant	Class 4
C47	Chikusetsusaponin IV	terpenoids	ug-regulated	non-significant	Class 9
C48	3,4-Dimethylbenzoic acid	-	down-regulated	down-regulated	Class 4
C49	Phenethylacetate	Aromaticity	down-regulated	ug-regulated	Class 1
C50	Tyrosine	Amino acid derivatives	non-significant	down-regulated	Class 8
C51	Methyl eugenol	Aromaticity	down-regulated	ug-regulated	Class 7
C53	Lucidenic acid M	terpenoids	ug-regulated	non-significant	Class 2
C54	2-Hydroxy-4-methoxybenzaldehyde	Phenols	non-significant	ug-regulated	Class 7
C55	Glutamylphenylalanine	Carboxylic acids and derivatives	down-regulated	non-significant	Class 1
C56	FA 18:1+1O	-	down-regulated	non-significant	Class 1
C57	FA 18:1+3O	-	down-regulated	ug-regulated	Class 7
C58	2-METHYLMALEATE	Aliphatic acyl	non-significant	ug-regulated	Class 7
C59	Isoferulic acid	phenylpropanoids	down-regulated	down-regulated	Class 4
C60	monoolein	Ester	non-significant	ug-regulated	Class 7
C61	Coumaric acid	phenylpropanoids	ug-regulated	non-significant	Class 9
C62	Oleanolic acid	terpenoids	ug-regulated	non-significant	Class 9
C64	Lucidone C	terpenoids	ug-regulated	ug-regulated	Class 2
C65	Embelin	quinones	down-regulated	down-regulated	Class 4
C66	(R)-Campholenic aldehyde	-	down-regulated	non-significant	Class 1
C68	Glutamate	Amino acid derivatives	down-regulated	ug-regulated	Class 1
C69	p-Mentha-1,3,8-triene	-	non-significant	down-regulated	Class 4
C70	Arginine	Amino acid derivatives	ug-regulated	ug-regulated	Class 3
C71	Cortodoxone	terpenoids	ug-regulated	ug-regulated	Class 3
C72	Citric acid,Anhydrous	Organic acids and derivatives	down-regulated	down-regulated	Class 6
C73	3,4-Dimethoxybenzaldehyde	Aromaticity	down-regulated	non-significant	Class 4
C74	Dihydrodioscorine	alkaloid	ug-regulated	down-regulated	Class 8
C75	2,3-dihydroxypropyl hexadecanoate	-	ug-regulated	ug-regulated	Class 2
C76	2,4-Dimethylbenzaldehyde	-	ug-regulated	ug-regulated	Class 9
C77	4-Hydroxybenzoic acid	Phenols	ug-regulated	ug-regulated	Class 2
C78	D-Gluconic acid	Organic acids and derivatives	non-significant	ug-regulated	Class 3
C80	Ethylbenzene	-	down-regulated	down-regulated	Class 4
C82	Camphor	terpenoids	non-significant	ug-regulated	Class 3
C84	beta-Terpinene	-	down-regulated	down-regulated	Class 4
C85	1,4,5-Naphthalenetriol	-	ug-regulated	ug-regulated	Class 2
C87	2-[3,8-Dihydroxy-8-(hydroxymethyl)-3-methyl-2-oxodecahydro-5-azulenyl]-2-propanyl hexopyranoside	terpenoids	down-regulated	down-regulated	Class 4
C89	(4S,5Z,6S)-4-(2-methoxy-2-oxoethyl)-5-[2-[(E)-3-phenylprop-2-enoyl]oxyethylidene]-6-[(2S,3R,4S,5S,6R)-3,4,5-trihydroxy-6-(hydroxymethyl)oxan-2-yl]oxy-4H-pyran-3-carboxylic acid	phenylpropanoids	down-regulated	non-significant	Class 1
C90	Valine	alkaloid	ug-regulated	ug-regulated	Class 5
C92	9-Acetoxyfukinanolide	terpenoids	down-regulated	non-significant	Class 1
C93	Proline	alkaloid	ug-regulated	ug-regulated	Class 3
C94	Hexadecanedioic acid	-	down-regulated	down-regulated	Class 4
C95	Azuleno[5,6-c]furan-1(3H)-one, 4,4a,5,6,7,7a,8,9-octahydro-4,8-dihydroxy-6,6,8-trimethyl-	terpenoids	down-regulated	ug-regulated	Class 7
C96	FA 18:2+1O	-	down-regulated	ug-regulated	Class 1
C97	Methionine	Amino acid derivatives	ug-regulated	ug-regulated	Class 5
C98	Oleanolic acid base + O-HexA-Hex	terpenoids	ug-regulated	ug-regulated	Class 5
C99	Ethyl vanillin	-	non-significant	ug-regulated	Class 7
C100	Enoxolone	terpenoids	non-significant	ug-regulated	Class 7
C101	Mequinol	-	non-significant	ug-regulated	Class 3
C102	Phenylpyruvic acid	Aromaticity	ug-regulated	non-significant	Class 9
C104	2-Phenylethanol	-	down-regulated	down-regulated	Class 6
C105	1,7-Dimethyl-7-(4-methyl-3-penten-1-yl)bicyclo[2.2.1]heptan-2-ol	terpenoids	down-regulated	down-regulated	Class 4
C107	Spathulenol	terpenoids	down-regulated	down-regulated	Class 4
C109	2-Acetylfuran	-	non-significant	down-regulated	Class 6
C110	5,7-dihydroxy-2-(4-hydroxyphenyl)-8-[3,4,5-trihydroxy-6-(hydroxymethyl)oxan-2-yl]-6-(3,4,5-trihydroxyoxan-2-yl)chromen-4-one	flavonoids	down-regulated	non-significant	Class 1
C111	Soyasapogenol B base + O-HexA+HexA+dHex	terpenoids	ug-regulated	ug-regulated	Class 2
C112	Isocyperol	terpenoids	ug-regulated	down-regulated	Class 9
C113	1,3-Dicaffeoylquinic acid	phenylpropanoids	ug-regulated	non-significant	Class 9
C116	Indole	alkaloid	down-regulated	non-significant	Class 4
C117	DGMG 18:3	-	ug-regulated	ug-regulated	Class 9
C118	Methyl phenylacetate	-	down-regulated	non-significant	Class 1
C120	L-ORNITHINE	Amino acid derivatives	ug-regulated	ug-regulated	Class 3
C121	Perillyl aldehyde	-	non-significant	ug-regulated	Class 7
C122	Pantothenic acid	-	non-significant	ug-regulated	Class 7
C123	alpha-Corocalene	-	ug-regulated	down-regulated	Class 8
C124	beta-Elemonic acid	terpenoids	ug-regulated	ug-regulated	Class 3
C125	Panaquinquecol 2	-	ug-regulated	ug-regulated	Class 2
C126	(-)-3-Thujene	terpenoids	down-regulated	non-significant	Class 1
C127	Eleutheroside E	phenylpropanoids	ug-regulated	non-significant	Class 8
C128	Sumaresinolic acid	terpenoids	down-regulated	down-regulated	Class 6
C130	3-Acetoxyolean-12-en-23-oic acid	terpenoids	ug-regulated	ug-regulated	Class 5
C131	Aromadendrene epoxide	terpenoids	ug-regulated	ug-regulated	Class 5
C132	Digitoxin	terpenoids	down-regulated	ug-regulated	Class 7
C133	Bullatine G	alkaloid/terpenoids	ug-regulated	ug-regulated	Class 5
C135	8-Acetoxy-4-acoren-3-one	terpenoids	non-significant	ug-regulated	Class 7
C136	2-Naphthaleneacetic acid, decahydro-8-hydroxy-4a,8-dimethyl-alpha-methylene-	terpenoids	down-regulated	down-regulated	Class 4
C137	delta6-Dehydroferruginol	terpenoids	down-regulated	down-regulated	Class 6
C138	Saikosaponin b2	terpenoids	ug-regulated	ug-regulated	Class 9
C139	7-Methoxy-4-methylcoumarin	phenylpropanoids	non-significant	ug-regulated	Class 7
C140	Linalyl benzoate	-	ug-regulated	ug-regulated	Class 3
C141	Pimelic acid	Fatty acids	down-regulated	down-regulated	Class 6
C142	Benzyl alcohol + Hex-Pen	-	ug-regulated	ug-regulated	Class 3
C143	Gossypol	Phenols	non-significant	down-regulated	Class 6
C144	Aleuritic acid	-	down-regulated	down-regulated	Class 4
C145	9-hydroxy-10,12-octadecadienoic acid	Aliphatic acyl	down-regulated	down-regulated	Class 4
C146	Ginsenoyne C	-	down-regulated	ug-regulated	Class 1
C147	L-2-Amino-3-(1-pyrazolyl)propanoic acid	-	ug-regulated	ug-regulated	Class 5
C148	Veratric acid	Phenols	down-regulated	down-regulated	Class 4
C149	Asiaticoside	terpenoids	non-significant	ug-regulated	Class 7
C150	11,17,21-Trihydroxypregn-4-ene-3,20-dione	terpenoids	down-regulated	ug-regulated	Class 7
C152	(+/-)-Jasmonic acid	Fatty acids	down-regulated	down-regulated	Class 6
C153	Epinepetalactone	-	ug-regulated	ug-regulated	Class 5
C156	2-Butyl-5-[2-(4-hydroxy-3-methoxyphenyl)ethyl]furan	-	non-significant	down-regulated	Class 6
C157	Ingenol	terpenoids	down-regulated	down-regulated	Class 6
C158	Benzylidenacetone	Aromaticity	ug-regulated	non-significant	Class 9
C159	Curdione	terpenoids	ug-regulated	non-significant	Class 2
C160	3-Hydroxy-5-isopropylidene-3,8-dimethyl-2,3,3a,4,5,8a-hexahydro-6(1H)-azulenone	terpenoids	down-regulated	down-regulated	Class 4
C161	Protocatechualdehyde	Phenols	ug-regulated	ug-regulated	Class 5
C162	PHENYLACETIC ACID	Aromaticity	ug-regulated	non-significant	Class 2
C165	Gingerol	-	down-regulated	ug-regulated	Class 1
C166	Coumarin base + 1O, 1MeO, O-Hex	phenylpropanoids	ug-regulated	ug-regulated	Class 3
C167	2-Methoxy-4-methylphenol	-	non-significant	ug-regulated	Class 3
C168	Beta-Caryophyllene Alcohol	terpenoids	ug-regulated	ug-regulated	Class 2
C169	3alpha,15alpha-Diacetoxy-(22R)-hydroxylanosta-7,9(11),24-trien-26-oic acid	terpenoids	ug-regulated	ug-regulated	Class 5
C170	Peucedanol	phenylpropanoids	down-regulated	down-regulated	Class 6
C171	Demethylcalabaxanthone	-	non-significant	down-regulated	Class 6
C172	Methuyl tanshinonate	-	ug-regulated	ug-regulated	Class 3
C173	Isophorone	-	non-significant	ug-regulated	Class 7
C174	3,4-Dihydrocadalene	-	down-regulated	ug-regulated	Class 7
C175	7-hydroxy-1,4a-dimethyl-9-oxo-7-propan-2-yl-2,3,4,4b,5,6,10,10a-octahydrophenanthrene-1-carboxylic acid	terpenoids	non-significant	ug-regulated	Class 7
C176	Ginkgolide M	terpenoids	down-regulated	ug-regulated	Class 7
C177	Acetophenone	Phenols	ug-regulated	ug-regulated	Class 9
C179	Dihydrocubebin	phenylpropanoids	non-significant	down-regulated	Class 6
C180	Benzoic acid + 1O, O-Hex	terpenoids	ug-regulated	ug-regulated	Class 3
C181	Azelaic acid	Aliphatic acyl	down-regulated	down-regulated	Class 4
C182	Naphthalene	-	down-regulated	non-significant	Class 4
C184	isoimperatorin	phenylpropanoids	ug-regulated	non-significant	Class 9
C185	Glyurallin A	-	down-regulated	down-regulated	Class 6
C188	Oleanane -2H, +1O, 1COOH, O-HexA-HexA	terpenoids	down-regulated	down-regulated	Class 4
C190	4-Guanidinobutyric acid	Organic acids and derivatives	non-significant	ug-regulated	Class 7
C191	9-Hydroxy-10,12,15-octadecatrienoic acid	-	down-regulated	non-significant	Class 1
C192	13-HODE	Lipids	non-significant	ug-regulated	Class 7
C193	Isorhynchophylline	alkaloid/terpenoids	down-regulated	non-significant	Class 4
C194	Xanthoxylol	phenylpropanoids	down-regulated	ug-regulated	Class 7
C195	Ginsenoyne E	-	ug-regulated	ug-regulated	Class 2
C197	Lactupicrin	-	ug-regulated	ug-regulated	Class 2
C198	Neoliquiritin	flavonoids	down-regulated	down-regulated	Class 4
C199	2-Cyclohexen-1-one, 4-hydroxy-4-(3-hydroxybutyl)-3,5,5-trimethyl-	-	non-significant	ug-regulated	Class 3
C200	5-Isopropylbicyclo[3.1.0]hexan-2-one	-	down-regulated	non-significant	Class 4
C201	[10]-Paradol	-	ug-regulated	ug-regulated	Class 2
C202	alpha-Irone	-	down-regulated	down-regulated	Class 6
C204	Sinapoyl aldehyde	phenylpropanoids	non-significant	ug-regulated	Class 7
C205	Schizandrin A	phenylpropanoids	down-regulated	down-regulated	Class 6
C206	5-hydroxy-2,2-dimethyl-10-(2-methylbut-3-en-2-yl)pyrano[3,2-g]chromen-8-one	phenylpropanoids	non-significant	down-regulated	Class 6
C207	Isomyristicin	-	down-regulated	down-regulated	Class 4
C208	Dexamethasone	terpenoids	down-regulated	ug-regulated	Class 7
C209	Gingerglycolipid B	-	ug-regulated	ug-regulated	Class 2
C213	8-Desoxygartanin	Xanthones	ug-regulated	non-significant	Class 9
C214	Bufalin	terpenoids	ug-regulated	non-significant	Class 2
C215	Isobavachalcone	flavonoids	down-regulated	down-regulated	Class 6
C216	Orientanol B	-	down-regulated	non-significant	Class 7
C217	Bilirubin	alkaloid	down-regulated	ug-regulated	Class 1
C218	2',6'-dihydroxy-4'-methoxydihydrochalcone	flavonoids	down-regulated	down-regulated	Class 4
C219	4'-O-Methylkanzonol W	phenylpropanoids	non-significant	ug-regulated	Class 5
C220	4-[4-[hydroxy-(4-hydroxy-3-methoxyphenyl)methyl]-3-(hydroxymethyl)oxolan-2-yl]-2-methoxyphenol	phenylpropanoids	ug-regulated	non-significant	Class 9
C221	Soybean saponin fraction B1	terpenoids	ug-regulated	non-significant	Class 9
C222	1,4a-dimethyl-9-oxo-7-propan-2-yl-3,4,10,10a-tetrahydro-2H-phenanthrene-1-carboxylic acid	terpenoids	non-significant	ug-regulated	Class 7
C224	2,6-Dimethoxyquinone	quinones	down-regulated	down-regulated	Class 6
C225	Bayogenin base + O-Hex-Hex	terpenoids	ug-regulated	ug-regulated	Class 3
C226	Gancaonin D	flavonoids	non-significant	ug-regulated	Class 7
C227	Coumarin + 1O + 1MeO, O-Hex-Hex	phenylpropanoids	ug-regulated	ug-regulated	Class 3
C228	(4S)-Dihydrocurcumenone	-	ug-regulated	ug-regulated	Class 2
C229	Urocortisone	terpenoids	ug-regulated	ug-regulated	Class 3
C230	2-Deoxy-L-ribono-1,4-lactone	-	down-regulated	down-regulated	Class 4
C231	Isoshyobunone	terpenoids	ug-regulated	down-regulated	Class 8
C232	Pectolinarin	flavonoids	down-regulated	non-significant	Class 4
C233	Isoglabrolide	terpenoids	ug-regulated	down-regulated	Class 8
C234	Arctigenin	phenylpropanoids	down-regulated	ug-regulated	Class 7
C235	1,5-Dihydroxy-3-methoxy-2-prenylxanthone	-	non-significant	ug-regulated	Class 7
C237	2,4,6-Trimethylphenol	-	non-significant	ug-regulated	Class 3
C238	Methoxyeugenol	-	down-regulated	down-regulated	Class 4
C241	6-Hydroxy-5a-methyl-3,9-bis(methylene)decahydronaphtho[1,2-b]furan-2(3H)-one	terpenoids	non-significant	ug-regulated	Class 7
C242	Gartanin	-	non-significant	down-regulated	Class 4
C243	Chrysanthemic Acid	terpenoids	down-regulated	non-significant	Class 1
C244	Genipic acid	-	ug-regulated	ug-regulated	Class 3
C245	Laudanoside	alkaloid	ug-regulated	ug-regulated	Class 2
C246	Austrobailignan 7	phenylpropanoids	non-significant	down-regulated	Class 6
C247	Licofuranocoumarin	phenylpropanoids	down-regulated	non-significant	Class 4
C248	Isobiflorin	-	non-significant	down-regulated	Class 8
C249	12,13-EODE	Fatty acids	down-regulated	ug-regulated	Class 7
C250	Dihydroactinidiolide	-	ug-regulated	non-significant	Class 9
C251	3,8-dihydroxy-3,8-dimethyl-5-propan-2-ylidene-1,2,3a,4,7,8a-hexahydroazulen-6-one	terpenoids	ug-regulated	non-significant	Class 9
C252	Cubebin	phenylpropanoids	down-regulated	non-significant	Class 1
C253	Phenylethanol + Hex-Pen	-	ug-regulated	ug-regulated	Class 5
C254	Isoleucine	Amino acid derivatives	ug-regulated	ug-regulated	Class 3
C257	Desoxyrhaponticin	Phenols	down-regulated	down-regulated	Class 4
C258	(Methylsulfinyl)butyl glucosinolate	-	ug-regulated	ug-regulated	Class 2
C260	Pteroside D	-	non-significant	ug-regulated	Class 7
C262	Pimaric acid	terpenoids	down-regulated	down-regulated	Class 6
C264	Isoyatein	phenylpropanoids	ug-regulated	non-significant	Class 9
C265	Dicaffeoyl quinic acid	phenylpropanoids	ug-regulated	down-regulated	Class 8
C266	3 Hydroxycoumarin	-	ug-regulated	down-regulated	Class 8
C267	8'-Episesaminone	phenylpropanoids	non-significant	ug-regulated	Class 3
C268	3,5,5-Trimethyl-4-[3-[3,4,5-trihydroxy-6-(hydroxymethyl)oxan-2-yl]oxybut-1-enyl]cyclohex-2-en-1-one	-	ug-regulated	ug-regulated	Class 3
C269	Isobergapten	phenylpropanoids	down-regulated	down-regulated	Class 6
C270	Thujyl alcohol	terpenoids	down-regulated	ug-regulated	Class 7
C271	3beta,6beta-Dihydroxynortropane	alkaloid	down-regulated	down-regulated	Class 6
C272	(-)-12-Hydroxyjasmonic acid	Jasmonic acid	ug-regulated	non-significant	Class 2
C273	17-Hydroxy-15,16-epoxykauran-18-oic acid	terpenoids	ug-regulated	ug-regulated	Class 3
C275	D-Linalool 3-glucoside	-	down-regulated	down-regulated	Class 4
C276	21-Hydroxyisoglabrolide	terpenoids	ug-regulated	down-regulated	Class 8
C277	Fragransin C1	phenylpropanoids	down-regulated	down-regulated	Class 6
C278	Ginsenoyne A	-	ug-regulated	ug-regulated	Class 3
C279	Phenylethyl primeveroside	alkaloid	non-significant	ug-regulated	Class 7
C281	(-)-Shinpterocarpin	-	non-significant	down-regulated	Class 6
C282	Ifenprodil	alkaloid	down-regulated	down-regulated	Class 6
C283	Carissic acid	terpenoids	down-regulated	down-regulated	Class 6
C284	Matricin	terpenoids	ug-regulated	ug-regulated	Class 3
C286	(3beta,6beta)-Furanoeremophilane-3,6-diol 6-acetate	terpenoids	non-significant	down-regulated	Class 6
C287	Egonol	-	down-regulated	non-significant	Class 4
C288	L-cis-4-(Hydroxymethyl)-2-pyrrolidinecarboxylic acid	-	non-significant	ug-regulated	Class 3
C289	Glutathione	alkaloid	down-regulated	down-regulated	Class 6
C290	DL-Pipecolinic acid	alkaloid	ug-regulated	ug-regulated	Class 3
C291	SUCROSE	Carbohydrates and derivatives	down-regulated	down-regulated	Class 4
C292	Shikimic acid	Phenols	ug-regulated	non-significant	Class 9
C293	Naphthalene-1,2-diol	-	down-regulated	down-regulated	Class 4
C296	Gibberellin A81	terpenoids	down-regulated	down-regulated	Class 4
C297	4-Methyl-6,7-dihydroxycoumarin	phenylpropanoids	down-regulated	non-significant	Class 4
C298	Licoflavone A	flavonoids	non-significant	ug-regulated	Class 5
C300	Glabrone	flavonoids	down-regulated	non-significant	Class 1
C301	Dihydrovaltrate	-	non-significant	down-regulated	Class 8
C302	Biphenyl	-	down-regulated	non-significant	Class 4
C303	6-Methoxymellein	-	down-regulated	non-significant	Class 4
C304	Rhynchophylline	alkaloid/terpenoids	ug-regulated	ug-regulated	Class 2
C305	(R)-3-Methylcyclohexanone	-	non-significant	down-regulated	Class 6
C306	8-(2-hydroxy-1-methoxy-3-methylbut-3-enyl)-7-methoxychromen-2-one	phenylpropanoids	non-significant	down-regulated	Class 6
C308	8-Epidiosbulbin E acetate	terpenoids	down-regulated	non-significant	Class 1
C309	5'-(furan-3-yl)-4a-hydroxy-4,7-dimethylspiro[5,6,7,8a-tetrahydro-1H-naphthalene-8,3'-oxolane]-2,2'-dione	terpenoids	down-regulated	ug-regulated	Class 7
C310	Kukoamine A	alkaloid	down-regulated	down-regulated	Class 6
C311	sclareol	terpenoids	ug-regulated	ug-regulated	Class 2
C312	alpha-Hydrojuglone 4-O-b-D-glucoside	-	down-regulated	ug-regulated	Class 1
C313	1-Methylnaphthalene	-	non-significant	ug-regulated	Class 5
C314	1-methyl-2-nonylquinolin-4-one	alkaloid	non-significant	down-regulated	Class 6

## Sheet: S3
Sample	Raw_Reads	Raw_Bases	Q20%	Q30%	GC%
CK_1	41200870	6.18G	97.58	93.26	43.57
CK_2	37292372	5.59G	97.74	93.41	43.45
CK_3	40231484	6.03G	97.72	93.38	43.58
LZn_1	37928024	5.69G	97.49	93.11	49.23
LZn_2	40008160	6.00G	97.1	92.24	48.9
LZn_3	42209016	6.33G	97.14	92.3	49.09
HZn_1	38877940	5.83G	97.35	92.86	44.35
HZn_2	43785156	6.57G	97.06	92.19	44.21
HZn_3	38173570	5.73G	97.02	92.09	44.36

## Sheet: S4
Sample	Valid_Reads	Valid_Bases	Valid%	Q20%	Q30%	GC%
CK_1	40756760	5.70G	98.92	98.01	93.78	43.37
CK_2	36975706	5.18G	99.15	98.08	93.82	43.27
CK_3	39887486	5.58G	99.14	98.07	93.79	43.39
LZn_1	37569062	5.25G	99.05	97.89	93.6	49.11
LZn_2	39497934	5.51G	98.72	97.62	92.88	48.75
LZn_3	41695786	5.82G	98.78	97.64	92.92	48.94
HZn_1	38274402	5.35G	98.45	97.91	93.55	43.96
HZn_2	43048340	6.00G	98.32	97.69	92.96	43.83
HZn_3	37522128	5.23G	98.29	97.65	92.87	43.96

## Sheet: S5
Index	All	GC%	Min Length	Median Length	Max Length	Total Assembled Bases	N50
Transcript	286122	40.48	201	556	16870	237036947	1230
Gene	110322	40.6	201	430	16870	80319398	1156

## Sheet: S6
DB	Num	Ratio(%)
All	110322	100
GO	54526	49.42
KEGG	37961	34.41
Pfam	45013	40.8
swissprot	45947	41.65
eggNOG	59707	54.12
NR	56103	50.85

## Sheet: S7
TFs	LZn vs CK		HZn vs CK
	up-regulated	down-regulated	up-regulated	down-regulated
AP2	3	0	1	0
ARF	0	2	0	5
B3	0	2	3	0
BES1	0	0	0	1
bHLH	12	8	2	8
bZIP	7	3	5	0
C2H2	2	1	4	3
C3H	5	2	1	1
CAMTA	0	1	0	3
CO-like	3	0	0	0
Dof	3	1	1	1
E2F/DP	0	0	0	1
EIL	2	0	0	0
ERF	24	15	18	10
FAR1	3	3	2	1
G2-like	3	2	4	0
GRAS	3	4	0	2
HB-other	0	0	0	4
HD-ZIP	5	1	5	1
HRT-like	0	0	2	0
HSF	1	3	1	2
LBD	2	0	5	1
MIKC_MADS	1	3	1	1
M-type_MADS	1	0	1	0
MYB	4	7	5	6
MYB_related	5	4	8	5
NAC	8	7	4	5
NF-YA	0	2	1	2
NF-YB	0	1	1	0
Nin-like	1	1	1	1
RAV	2	0	2	0
SBP	2	1	1	1
SRS	0	1	0	0
TALE	1	1	0	2
TCP	0	1	0	0
Trihelix	2	1	5	0
WRKY	5	3	13	0
ZF-HD	0	1	0	0
Total	110	82	97	67

## Sheet: S8
ID	K-means cluster	Genes	CK1-TPM	CK2-TPM	CK3-TPM	LZn1-TPM	LZn2-TPM	LZn3-TPM	HZn1-TPM	HZn2-TPM	HZn3-TPM
TRINITY_DN66276_c4_g1	class1	Flavonoid biosynthesis related	14.35	15.85	15.84	19.85	20.87	21.12	41.6	35.4	37.58
TRINITY_DN82507_c0_g2	class1	Flavonoid biosynthesis related	85.48	82.22	84.18	63.82	62.75	61.47	101.17	100.12	96.69
TRINITY_DN67325_c5_g1	class1	Flavonoid biosynthesis related	1.07	0.39	0.33	0.99	0.2	0.8	2.64	1.49	3.99
TRINITY_DN74000_c2_g1	class1	Flavonoid biosynthesis related	7.06	7.6	9.73	4.72	6.33	4.69	8.45	10.73	10.5
TRINITY_DN45370_c0_g1	class1	Flavonoid biosynthesis related	2.11	2.45	1.91	1.07	1.08	0.54	2.76	3.08	3.52
TRINITY_DN78763_c0_g1	class1	Flavonoid biosynthesis related	14.69	7.77	8.4	6.57	9.98	10.44	26.17	26.28	24.95
TRINITY_DN68960_c3_g1	class1	Flavonoid biosynthesis related	22.92	31.45	31.37	27.18	26.97	21.9	34.48	40.87	30.3
TRINITY_DN78884_c2_g2	class3	Flavonoid biosynthesis related	16.22	11.68	9.93	1587.47	1612.68	1648.51	64.95	47.04	55.6
TRINITY_DN78898_c0_g1	class3	Flavonoid biosynthesis related	0	0	0	0	11.91	13.01	0	11.97	18.09
TRINITY_DN75756_c0_g1	class3	Flavonoid biosynthesis related	7.18	6.47	5.78	12.45	8.61	9.8	12.78	14.51	6.86
TRINITY_DN39593_c0_g2	class3	Flavonoid biosynthesis related	0	0	0	0	2.97	3.34	0	2.32	3.47
TRINITY_DN13894_c0_g1	class3	Flavonoid biosynthesis related	0	0	0	0	3.65	4.13	0	3.27	3.59
TRINITY_DN28656_c0_g1	class3	Flavonoid biosynthesis related	0	0	0	0	3.04	4.09	0	3.07	3.47
TRINITY_DN60210_c0_g1	class3	Flavonoid biosynthesis related	0	0	0	0	3.55	4.18	0	2.15	2.77
TRINITY_DN1111_c0_g1	class3	Flavonoid biosynthesis related	0	0	0	0	4.18	4.1	0	3.89	4.84
TRINITY_DN32945_c0_g1	class3	Flavonoid biosynthesis related	0	0	0	0	2.38	1.92	0	2.16	2.69
TRINITY_DN79983_c1_g4	class3	Flavonoid biosynthesis related	0	0	0	0	3.59	3.65	0	5.21	3.14
TRINITY_DN57834_c0_g1	class3	Flavonoid biosynthesis related	0	0	0	0	2.05	2.45	0	2.27	2.23
TRINITY_DN79983_c1_g1	class3	Flavonoid biosynthesis related	0	0	0	0	2.27	2.02	0	1.66	1.89
TRINITY_DN62822_c0_g1	class3	Flavonoid biosynthesis related	0	0	0	0	2.06	2.45	0	1.62	1.59
TRINITY_DN76723_c0_g4	class3	Flavonoid biosynthesis related	11.72	10.84	9.77	22.25	20.18	25.38	7.25	4.91	8.39
TRINITY_DN56578_c0_g1	class3	Flavonoid biosynthesis related	0.2	0	0	0.37	3.59	3.41	0	2.96	3.31
TRINITY_DN75872_c1_g1	class3	Flavonoid biosynthesis related	3.41	2.01	3.15	5.99	5.44	5.81	2.38	2.28	2.22
TRINITY_DN74706_c0_g4	class3	Flavonoid biosynthesis related	8.89	8.73	8.99	11.6	12.08	13.64	14.42	12.39	11.72
TRINITY_DN52957_c0_g1	class3	Flavonoid biosynthesis related	0.46	0	0	0.5	2.85	1.94	0	3.51	3.48
TRINITY_DN69897_c1_g1	class1	Phenylalanine/phenylpropanoid biosynthesis related	25.22	33.28	25.77	24.45	24.26	27.88	116.96	114.99	121.25
TRINITY_DN64545_c3_g1	class1	Phenylalanine/phenylpropanoid biosynthesis related	45.95	51.05	48.22	15.08	14.9	14.56	106.05	111.01	102.6
TRINITY_DN60604_c3_g3	class1	Phenylalanine/phenylpropanoid biosynthesis related	38.52	39.61	33.33	30.68	25.22	26.95	135.5	134.55	127.74
TRINITY_DN80773_c2_g2	class1	Phenylalanine/phenylpropanoid biosynthesis related	140.87	117.97	127.12	90.92	89.52	96.65	237.47	212.91	196.83
TRINITY_DN62976_c0_g5	class1	Phenylalanine/phenylpropanoid biosynthesis related	0.44	0.51	0.2	0	0	0	8.08	8.32	7.28
TRINITY_DN62371_c0_g1	class1	Phenylalanine/phenylpropanoid biosynthesis related	16.05	18.82	14.43	5.62	6.2	6.35	38.72	34.63	31.72
TRINITY_DN64967_c1_g1	class1	Phenylalanine/phenylpropanoid biosynthesis related	52.1	54.54	58.53	57.14	60.6	58.1	97.84	102.61	105.79
TRINITY_DN72431_c0_g2	class1	Phenylalanine/phenylpropanoid biosynthesis related	7.17	8.07	6.46	1.55	1.7	1.73	12.61	11.48	13.45
TRINITY_DN80538_c1_g3	class1	Phenylalanine/phenylpropanoid biosynthesis related	542.94	496.1	554.67	331.18	313.4	309.49	785.05	766.4	921.37
TRINITY_DN66862_c1_g1	class1	Phenylalanine/phenylpropanoid biosynthesis related	6.87	6.49	7.33	7.38	7.03	5.67	17.52	14.1	13.91
TRINITY_DN66588_c0_g7	class1	Phenylalanine/phenylpropanoid biosynthesis related	18.57	20.04	18.17	8.79	7.87	9.24	27.51	22.27	29.63
TRINITY_DN72547_c1_g2	class1	Phenylalanine/phenylpropanoid biosynthesis related	18.24	20.62	18.31	10.69	9.71	9.37	30.25	25.48	19.59
TRINITY_DN75872_c3_g2	class1	Phenylalanine/phenylpropanoid biosynthesis related	18.12	20.9	19.61	10.78	12.08	10.96	29.78	31.34	24.13
TRINITY_DN72058_c2_g1	class1	Phenylalanine/phenylpropanoid biosynthesis related	38.79	40.96	41.52	37.2	33.89	38	64.71	73.7	70.5
TRINITY_DN62228_c2_g3	class1	Phenylalanine/phenylpropanoid biosynthesis related	46.31	47.95	43.84	20.51	19.09	24.52	64.94	69.42	75.84
TRINITY_DN67613_c0_g2	class1	Phenylalanine/phenylpropanoid biosynthesis related	1.68	1.74	1.07	0.42	0.19	0.45	5.82	6.12	4.87
TRINITY_DN71932_c4_g1	class1	Phenylalanine/phenylpropanoid biosynthesis related	18	19.15	19.19	11.77	14.03	10.64	24.23	25.5	22.47
TRINITY_DN68642_c0_g3	class1	Phenylalanine/phenylpropanoid biosynthesis related	56.84	63	64.18	38.19	43.77	40.57	77.3	80.43	70.65
TRINITY_DN75132_c2_g2	class1	Phenylalanine/phenylpropanoid biosynthesis related	10.46	13.55	10.91	12.17	13.44	14.1	34.92	29.21	29.6
TRINITY_DN76745_c0_g1	class1	Phenylalanine/phenylpropanoid biosynthesis related	28.93	28.42	32.82	16.64	24.48	20.01	41.37	36.51	37.15
TRINITY_DN70610_c0_g1	class1	Phenylalanine/phenylpropanoid biosynthesis related	78.72	83.28	89.13	78.02	75.87	75.2	95.87	97.49	102.43
TRINITY_DN73999_c0_g3	class1	Phenylalanine/phenylpropanoid biosynthesis related	4.19	4.82	4.35	5.52	4.26	4.74	8.45	9.48	8.46
TRINITY_DN59910_c0_g2	class1	Phenylalanine/phenylpropanoid biosynthesis related	0	0	0	0	0.38	0.64	1	1.69	2.47
TRINITY_DN45773_c0_g1	class1	Phenylalanine/phenylpropanoid biosynthesis related	2.13	1.7	3.56	1.02	0.96	1.01	5.34	5.87	5
TRINITY_DN78112_c1_g2	class1	Phenylalanine/phenylpropanoid biosynthesis related	5.11	3.79	5.57	0.96	1.28	0.52	8.13	5.19	8.81
TRINITY_DN80763_c2_g5	class1	Phenylalanine/phenylpropanoid biosynthesis related	0.46	0.66	0.43	1.56	1.72	1.4	2.64	4.64	3.53
TRINITY_DN74628_c0_g1	class1	Phenylalanine/phenylpropanoid biosynthesis related	15.98	17.69	17.41	13.62	14.36	15.69	23.85	23.89	19.75
TRINITY_DN72431_c1_g2	class1	Phenylalanine/phenylpropanoid biosynthesis related	5.75	6.92	5.74	2.3	3.73	4.13	11.43	9.01	8.83
TRINITY_DN71240_c0_g1	class1	Phenylalanine/phenylpropanoid biosynthesis related	3.14	3.58	3.76	1.88	1.77	2.17	4.48	4.9	4
TRINITY_DN74758_c4_g1	class1	Phenylalanine/phenylpropanoid biosynthesis related	2.49	2.18	2.99	1.04	0.93	1.3	4.27	4.27	3.31
TRINITY_DN82223_c0_g1	class1	Phenylalanine/phenylpropanoid biosynthesis related	6.52	4.86	6.25	4.27	5.26	5.82	16.83	23.67	17.46
TRINITY_DN70373_c0_g2	class1	Phenylalanine/phenylpropanoid biosynthesis related	2.88	0.94	1.51	2.79	2.71	3.48	6.64	6.25	7.32
TRINITY_DN61966_c2_g1	class1	Phenylalanine/phenylpropanoid biosynthesis related	4.66	2.89	7.72	3.94	1.47	2.02	11.24	21.14	16.9
TRINITY_DN60746_c0_g1	class1	Phenylalanine/phenylpropanoid biosynthesis related	0	0	0	0	1.23	1.91	0	4.3	2.8
TRINITY_DN61230_c0_g1	class1	Phenylalanine/phenylpropanoid biosynthesis related	0	0	0	0	1.61	1.44	0	2.96	3.92
TRINITY_DN73999_c0_g1	class1	Phenylalanine/phenylpropanoid biosynthesis related	0.95	1.07	0.62	0.31	0.33	0.3	1.22	1.33	1.39
TRINITY_DN66588_c0_g6	class1	Phenylalanine/phenylpropanoid biosynthesis related	0.82	1.16	2.18	0.61	1.19	0.77	3.76	3.88	2.61
TRINITY_DN59173_c0_g1	class1	Phenylalanine/phenylpropanoid biosynthesis related	0	0	0	0	1.58	0.62	0	2.19	2.46
TRINITY_DN62263_c0_g1	class1	Phenylalanine/phenylpropanoid biosynthesis related	0.07	0.3	0.07	0	0.15	0.14	2.36	1.6	0.27
TRINITY_DN69410_c4_g4	class1	Phenylalanine/phenylpropanoid biosynthesis related	3.07	2.56	3.05	2.35	2.37	2.53	4.44	3.95	5.16
TRINITY_DN59765_c0_g2	class1	Phenylalanine/phenylpropanoid biosynthesis related	1.53	1.51	2.47	2.88	2.65	1.98	4.95	3.78	4.6
TRINITY_DN64659_c1_g2	class1	Phenylalanine/phenylpropanoid biosynthesis related	0	0	0	0	0.38	0.31	0	5.28	3.74
TRINITY_DN81369_c1_g2	class1	Phenylalanine/phenylpropanoid biosynthesis related	29.76	25.41	25.19	32.52	46.21	46.03	59.14	47.54	61.07
TRINITY_DN81145_c3_g1	class1	Phenylalanine/phenylpropanoid biosynthesis related	1.83	1.2	0.97	1.37	2.33	1.42	3.81	2.07	3.36
TRINITY_DN78084_c2_g1	class1	Phenylalanine/phenylpropanoid biosynthesis related	2.49	2.17	2.36	1.46	2.92	2.66	5.77	3.6	5.03
TRINITY_DN77010_c0_g1	class1	Phenylalanine/phenylpropanoid biosynthesis related	2.21	1.71	1.46	1.24	1.34	1.03	4.82	4.77	2.57
TRINITY_DN62742_c2_g2	class1	Phenylalanine/phenylpropanoid biosynthesis related	6.16	6.59	3.79	3.7	3.58	3.8	7.67	9.22	7.98
TRINITY_DN80330_c0_g2	class1	Phenylalanine/phenylpropanoid biosynthesis related	8.1	6.98	7.33	7.1	7.83	7.28	10.21	9.74	7.81
TRINITY_DN64778_c0_g4	class1	Phenylalanine/phenylpropanoid biosynthesis related	1.71	2.17	1.53	1.24	1.83	1.21	3.54	3.32	2.33
TRINITY_DN69141_c0_g3	class1	Phenylalanine/phenylpropanoid biosynthesis related	1.84	1.89	2.57	1.37	1.1	1.04	2.97	2.53	3.89
TRINITY_DN66144_c0_g1	class1	Phenylalanine/phenylpropanoid biosynthesis related	0	0	0	0	0.72	0	0	2.62	1.96
TRINITY_DN66932_c0_g2	class1	Phenylalanine/phenylpropanoid biosynthesis related	29.2	41.16	36.94	25.47	30.47	35.37	34.83	57.51	48.45
TRINITY_DN6194_c0_g1	class1	Phenylalanine/phenylpropanoid biosynthesis related	0.29	1.24	0.26	0.19	0.08	0.37	2.71	1.37	0.71
TRINITY_DN74954_c1_g1	class1	Phenylalanine/phenylpropanoid biosynthesis related	0.73	1.03	1.09	0.57	0.45	0.77	1.15	1.87	1
TRINITY_DN74827_c0_g1	class1	Phenylalanine/phenylpropanoid biosynthesis related	2.69	3.65	2.81	3.06	3.12	2.99	5.13	3.58	4.88
TRINITY_DN77133_c0_g1	class3	Phenylalanine/phenylpropanoid biosynthesis related	9.04	10.44	10.32	16.27	17.29	17.77	4.16	2.88	3.74
TRINITY_DN72499_c0_g3	class3	Phenylalanine/phenylpropanoid biosynthesis related	70.94	59.07	74.01	99.93	96.3	108.67	102.09	100.44	97.7
TRINITY_DN61385_c2_g1	class3	Phenylalanine/phenylpropanoid biosynthesis related	17.44	20.02	17.83	26.48	29.13	30.13	33.04	35.84	33.38
TRINITY_DN75132_c2_g4	class3	Phenylalanine/phenylpropanoid biosynthesis related	17.18	19.58	13.05	37.88	41.53	40.73	48.52	53.48	42.43
TRINITY_DN58145_c0_g1	class3	Phenylalanine/phenylpropanoid biosynthesis related	0	0	0	0	8.82	7.78	0	15.38	16.84
TRINITY_DN71882_c0_g2	class3	Phenylalanine/phenylpropanoid biosynthesis related	0	0	0	0	4.31	3.89	0	6.24	6.92
TRINITY_DN71882_c0_g3	class3	Phenylalanine/phenylpropanoid biosynthesis related	0	0	0	0	4.15	2.95	0	4.78	6.25
TRINITY_DN63281_c0_g1	class3	Phenylalanine/phenylpropanoid biosynthesis related	0	0	0	0	6.81	6.91	0	5.53	6.57
TRINITY_DN58145_c0_g3	class3	Phenylalanine/phenylpropanoid biosynthesis related	0	0	0	0	8.68	6.92	0	8.35	7.81
TRINITY_DN14165_c0_g1	class3	Phenylalanine/phenylpropanoid biosynthesis related	0	0	0	0	6.04	5.59	0	4.89	5.04
TRINITY_DN61517_c0_g1	class3	Phenylalanine/phenylpropanoid biosynthesis related	0	0	0	0	4.11	4.3	0	5.85	7.94
TRINITY_DN61621_c0_g1	class3	Phenylalanine/phenylpropanoid biosynthesis related	0	0	0	0	1.22	1.28	0	2.19	2.08
TRINITY_DN60643_c0_g1	class3	Phenylalanine/phenylpropanoid biosynthesis related	0	0	0	0	2.16	2.38	0	3.11	4.5
TRINITY_DN68583_c1_g1	class3	Phenylalanine/phenylpropanoid biosynthesis related	0	0	0	0	1.8	1.67	0	2.66	2.84
TRINITY_DN68583_c0_g1	class3	Phenylalanine/phenylpropanoid biosynthesis related	0	0	0	0	2.82	2.46	0	2.58	2.61
TRINITY_DN58029_c0_g1	class3	Phenylalanine/phenylpropanoid biosynthesis related	0	0	0	0	3.42	1.67	0	2.37	3.07
TRINITY_DN47204_c1_g1	class3	Phenylalanine/phenylpropanoid biosynthesis related	0	0	0	0	2.18	2.16	0	1.93	3.05
TRINITY_DN58145_c0_g4	class3	Phenylalanine/phenylpropanoid biosynthesis related	0	0	0	0	2.16	2.88	0	2.01	2.11
TRINITY_DN71882_c0_g1	class3	Phenylalanine/phenylpropanoid biosynthesis related	0	0	0	0	2.16	1.21	0	1.24	1.45
TRINITY_DN14007_c0_g1	class3	Phenylalanine/phenylpropanoid biosynthesis related	0	0	0	0	1.86	2.73	0	2.2	2
TRINITY_DN84396_c0_g1	class3	Phenylalanine/phenylpropanoid biosynthesis related	0	0	0	0	1.43	0.91	0	1.91	1.79
TRINITY_DN57175_c0_g1	class3	Phenylalanine/phenylpropanoid biosynthesis related	0	0	0	0	0.98	1.09	0	1.74	2.19
TRINITY_DN81459_c1_g4	class3	Phenylalanine/phenylpropanoid biosynthesis related	2.4	1.36	0.63	5.81	9.47	12.24	6.9	13.04	19.26
TRINITY_DN52824_c0_g1	class3	Phenylalanine/phenylpropanoid biosynthesis related	0	0	0	0	1.48	1.72	0	1.36	2.91
TRINITY_DN60504_c0_g1	class3	Phenylalanine/phenylpropanoid biosynthesis related	0	0	0	0	1.17	3.35	0	2.22	1.76
TRINITY_DN27596_c0_g1	class3	Phenylalanine/phenylpropanoid biosynthesis related	0	0	0	0	2.39	0.5	0	1.08	4.51
TRINITY_DN59730_c0_g1	class3	Phenylalanine/phenylpropanoid biosynthesis related	0	0	0	0	3.63	1.6	0	1.1	0.06
TRINITY_DN57741_c0_g1	class3	Phenylalanine/phenylpropanoid biosynthesis related	0	0	0	0	1.2	1.29	0	1	2.51
TRINITY_DN61787_c0_g1	class3	Phenylalanine/phenylpropanoid biosynthesis related	0	0	0	0	5.93	0.65	0	1.33	1.15
TRINITY_DN58720_c0_g1	class3	Phenylalanine/phenylpropanoid biosynthesis related	0	0	0	0	1.29	1.64	0	1.27	1.69
TRINITY_DN55976_c0_g1	class3	Phenylalanine/phenylpropanoid biosynthesis related	0	0	0	0	1.2	2.92	0	0.87	0.84
TRINITY_DN58214_c0_g2	class3	Phenylalanine/phenylpropanoid biosynthesis related	0	0	0	0	0.94	1.26	0	1.79	1.55
TRINITY_DN72713_c1_g2	class3	Phenylalanine/phenylpropanoid biosynthesis related	0	0	0	0	1.22	1.4	0	0.32	0.56
TRINITY_DN48579_c0_g2	class3	Phenylalanine/phenylpropanoid biosynthesis related	0.12	0	0	0.34	1.16	0.79	0	1.22	1.57
TRINITY_DN61844_c0_g1	class3	Phenylalanine/phenylpropanoid biosynthesis related	0	0	0	0	2.81	0.63	0	0.85	0.92
TRINITY_DN52927_c0_g1	class3	Phenylalanine/phenylpropanoid biosynthesis related	0	0	0	0	2.05	0.28	0	1.31	1.43
TRINITY_DN68314_c3_g1	class3	Phenylalanine/phenylpropanoid biosynthesis related	0.99	1.51	1.47	2.04	2.15	2.01	3.6	2.13	2.27
TRINITY_DN76513_c0_g3	class3	Phenylalanine/phenylpropanoid biosynthesis related	0	0	0	0	1.7	2.27	0	2.19	1.01
TRINITY_DN70610_c0_g3	class3	Phenylalanine/phenylpropanoid biosynthesis related	0.04	0.05	0.15	0.06	1.75	1.07	0	1.05	1.4
TRINITY_DN81459_c1_g1	class3	Phenylalanine/phenylpropanoid biosynthesis related	7.6	2.38	2.21	7.03	7.08	10.1	11.11	6.85	3.29
TRINITY_DN71046_c0_g1	class1	Terpenoid biosynthesis related	14.57	10.97	12.52	124.4	123.96	120.2	237.74	253.47	242.49
TRINITY_DN83122_c1_g2	class1	Terpenoid biosynthesis related	62.95	63.62	64.13	30.67	31.58	32.39	99.54	106.14	100.07
TRINITY_DN83203_c1_g3	class1	Terpenoid biosynthesis related	17.66	14.63	17.84	5.61	4.78	6.48	31.86	33.97	29.72
TRINITY_DN77068_c0_g3	class1	Terpenoid biosynthesis related	9.81	10.96	11.23	17	15.17	16.36	45.64	45.47	51.85
TRINITY_DN81369_c1_g3	class1	Terpenoid biosynthesis related	9.43	11.97	9.7	15.39	15.6	15.4	41.11	37.6	47.4
TRINITY_DN71897_c3_g3	class1	Terpenoid biosynthesis related	0	0	0.05	0	0	0	2.17	2.91	1.3
TRINITY_DN71611_c0_g1	class1	Terpenoid biosynthesis related	11.37	9.04	10.4	10.69	6.9	7.41	25.42	23.36	21.29
TRINITY_DN76203_c0_g3	class1	Terpenoid biosynthesis related	10.26	12.41	11.03	8.31	6.58	7.93	15.43	15.02	17.45
TRINITY_DN74086_c1_g2	class1	Terpenoid biosynthesis related	5	6.07	4.49	4.12	3.65	4.77	11.61	10.66	12.59
TRINITY_DN66685_c2_g2	class1	Terpenoid biosynthesis related	26.65	28.27	28.27	31.76	33.48	33.24	57.9	50.82	57.09
TRINITY_DN72648_c1_g1	class1	Terpenoid biosynthesis related	7.18	7.07	7.1	1.85	2.25	2.49	13.49	15.94	14.83
TRINITY_DN81688_c3_g1	class1	Terpenoid biosynthesis related	16.49	16.42	16.98	7.54	8.4	6.48	20.54	29.07	19.59
TRINITY_DN65661_c0_g3	class1	Terpenoid biosynthesis related	87.82	95.91	86.56	80.55	81.13	79.6	102.87	96.44	99.57
TRINITY_DN83468_c1_g1	class1	Terpenoid biosynthesis related	5.87	6.44	5.86	3.05	1.85	4.34	9.48	10.16	10.15
TRINITY_DN75648_c2_g2	class1	Terpenoid biosynthesis related	12.97	11.09	11.87	6.94	9.3	6.14	13.34	13.37	17.4
TRINITY_DN78344_c0_g3	class1	Terpenoid biosynthesis related	8.85	7.38	9.02	7.17	6.52	6.06	15.69	11.27	17.37
TRINITY_DN72139_c0_g1	class1	Terpenoid biosynthesis related	11.32	12.6	10.3	12.99	10.73	12.04	16.01	17	16.12
TRINITY_DN74392_c1_g1	class1	Terpenoid biosynthesis related	1.28	1.35	1.41	1.84	2.28	2.66	5.11	3.92	4.6
TRINITY_DN82376_c0_g1	class1	Terpenoid biosynthesis related	5.88	5.46	5.48	2.44	2.5	1.85	9.13	7.95	7.28
TRINITY_DN81239_c2_g1	class1	Terpenoid biosynthesis related	28.33	30.32	20.89	41.3	42.78	57.11	119.79	82.77	101.16
TRINITY_DN64142_c1_g2	class1	Terpenoid biosynthesis related	22.61	21.54	21.79	20.5	18.12	20.06	31.08	31.99	24.84
TRINITY_DN77068_c0_g4	class1	Terpenoid biosynthesis related	10.07	9.19	8.75	11.46	10.34	10.38	17.44	16.48	19.12
TRINITY_DN76214_c2_g1	class1	Terpenoid biosynthesis related	0	0	0	0	0.86	0.68	0	2.77	3
TRINITY_DN66787_c0_g1	class1	Terpenoid biosynthesis related	5.03	5.88	5.01	4.1	4.06	3.56	7.82	7.07	7.76
TRINITY_DN75585_c2_g4	class1	Terpenoid biosynthesis related	1.28	1.18	1.06	0.58	0.55	0.46	1.8	2.17	2.22
TRINITY_DN71084_c2_g1	class1	Terpenoid biosynthesis related	4.7	4.36	5.29	4.13	4.41	3.29	10.5	10.31	8.09
TRINITY_DN67786_c0_g1	class1	Terpenoid biosynthesis related	0	0	0	0	0.59	0.46	0	2.25	1.62
TRINITY_DN81576_c0_g1	class1	Terpenoid biosynthesis related	7	7.48	9.93	5.72	5.37	5.31	9.85	8.54	12.73
TRINITY_DN70974_c0_g1	class1	Terpenoid biosynthesis related	15.43	17.06	15.26	6.37	4.65	8.77	29.94	22.43	13.86
TRINITY_DN81505_c1_g1	class1	Terpenoid biosynthesis related	4.48	5.84	5.3	3.71	4.92	3.99	6.81	7.27	6.97
TRINITY_DN71130_c1_g2	class1	Terpenoid biosynthesis related	6.54	10.39	8.91	6.92	7.43	7.79	10.97	9.86	10.99
TRINITY_DN74392_c1_g2	class1	Terpenoid biosynthesis related	1.07	0.75	0.67	0.55	0.76	0.36	1.44	3.46	3.37
TRINITY_DN46969_c0_g2	class1	Terpenoid biosynthesis related	4.15	4.46	5.54	2.21	3.18	2.57	6.94	6.29	7.83
TRINITY_DN61257_c0_g2	class1	Terpenoid biosynthesis related	0	0	0	0	0.74	1.05	0	2.1	1.68
TRINITY_DN58901_c0_g3	class1	Terpenoid biosynthesis related	11.85	12.84	17.42	8.65	3	8.03	21.65	31.95	20.59
TRINITY_DN63055_c1_g1	class1	Terpenoid biosynthesis related	4.09	5.35	4.92	3.88	3.31	3.56	7.52	6.29	9.03
TRINITY_DN82421_c0_g1	class1	Terpenoid biosynthesis related	3.61	4.18	3.6	3.13	3.51	2.7	4.53	4.51	3.56
TRINITY_DN74726_c2_g2	class1	Terpenoid biosynthesis related	23.54	23.4	14.43	17.37	21.04	16.09	33.23	41.26	29.7
TRINITY_DN70949_c1_g1	class1	Terpenoid biosynthesis related	4.06	4.99	4.71	4.78	2.34	2.5	4.41	7.28	5.79
TRINITY_DN61467_c1_g1	class1	Terpenoid biosynthesis related	0	0	0	0	0.67	0.9	0	1.59	2.25
TRINITY_DN56709_c1_g1	class1	Terpenoid biosynthesis related	0	0	0	0	1.31	0.27	0	1.98	1.74
TRINITY_DN64376_c0_g1	class1	Terpenoid biosynthesis related	2.36	3.86	2.14	1.38	1.83	2.54	6.86	4.36	3.05
TRINITY_DN62832_c4_g1	class1	Terpenoid biosynthesis related	2.17	2.1	1.97	1.88	2.21	3.46	5.89	4.5	4.62
TRINITY_DN56174_c0_g1	class1	Terpenoid biosynthesis related	0	0	0	0	0.79	1.37	0	3.16	3.92
TRINITY_DN75754_c1_g3	class1	Terpenoid biosynthesis related	1.59	1.86	0.74	0.85	0.2	0.64	2.73	1.44	1.77
TRINITY_DN64599_c1_g2	class1	Terpenoid biosynthesis related	3.03	4.19	2.67	2.5	2.54	2.02	3.58	5.3	3.57
TRINITY_DN48124_c0_g1	class1	Terpenoid biosynthesis related	0.7	0	0	0.25	0.97	1.1	0	2.94	3.88
TRINITY_DN75165_c0_g2	class1	Terpenoid biosynthesis related	2.11	3.42	3.66	2.31	1.95	2.54	3.98	4.67	3.89
TRINITY_DN76455_c2_g3	class1	Terpenoid biosynthesis related	2.97	1.2	1.57	1.26	1.41	0.79	2.12	5.35	1.3
TRINITY_DN73024_c1_g1	class3	Terpenoid biosynthesis related	0	0	0	0	4.75	2.5	0.65	3.67	4.58
TRINITY_DN53955_c1_g1	class3	Terpenoid biosynthesis related	0	0	0	0	1.28	1.62	0	2.62	2.66
TRINITY_DN79140_c5_g1	class3	Terpenoid biosynthesis related	0	0	0	0	0.29	2.31	0	2.29	1.18
TRINITY_DN5991_c0_g1	class3	Terpenoid biosynthesis related	0	0	0	0	2.02	1.08	0	1.91	2.88
TRINITY_DN60443_c0_g1	class3	Terpenoid biosynthesis related	0	0	0	0	0.82	0.44	0	0.86	1.35
TRINITY_DN53197_c0_g1	class3	Terpenoid biosynthesis related	0	0	0	0	2.78	2.37	0	1.26	1.02
TRINITY_DN59732_c0_g1	class3	Terpenoid biosynthesis related	0	0	0	0	0.64	2.34	0	1	0.08
TRINITY_DN75951_c1_g1	class3	Terpenoid biosynthesis related	41.39	36.03	38.38	49.22	45.42	45.3	55.86	46.58	54.7
TRINITY_DN70521_c0_g3	class3	Terpenoid biosynthesis related	9.33	8.89	10.94	15.63	15.25	19.77	8.97	7.94	10.7
TRINITY_DN36041_c0_g1	class3	Terpenoid biosynthesis related	0	0	0	0	1.08	1.2	0	0.56	0.04
TRINITY_DN83950_c0_g1	class3	Terpenoid biosynthesis related	0	0	0	1.08	0	0	2.02	0	0
TRINITY_DN72401_c1_g1	class3	Terpenoid biosynthesis related	1.19	1.84	1.14	2.52	2.39	3.2	2.63	5.39	3.74
TRINITY_DN60672_c1_g6	class3	Terpenoid biosynthesis related	0.47	0	0	1.03	2.63	1.8	0	3.46	2.93
TRINITY_DN51636_c0_g1	class3	Terpenoid biosynthesis related	0.17	0	0	0.4	0.64	0.61	0	1.47	1.22
TRINITY_DN72663_c0_g3	class3	Terpenoid biosynthesis related	0.58	0	0	1.06	3.02	2.57	0	3.58	3.93
TRINITY_DN65184_c2_g2	class3	Terpenoid biosynthesis related	1.02	0	0	2.47	4.51	4.83	0	6.15	7.51
TRINITY_DN80124_c7_g2	class3	Terpenoid biosynthesis related	2.56	1.47	2.46	5.76	5.04	4.78	6.43	3.36	5.53

## Sheet: S9
ID	K-means cluster	TF Family	CK1-TPM	CK2-TPM	CK3-TPM	LZn1-TPM	LZn2-TPM	LZn3-TPM	HZn1-TPM	HZn2-TPM	HZn3-TPM
TRINITY_DN72608_c1_g1	class1	ERF	767.43	821.81	841.36	488.56	501.97	511.99	1126.44	1113.16	1110.47
TRINITY_DN79529_c1_g4	class1	MYB	9.64	10.05	9.84	2.42	2.62	3.1	40.74	36.93	39.01
TRINITY_DN70011_c4_g1	class1	ERF	201.58	212.83	212.37	125.71	125.6	126.81	281.11	293.91	271.76
TRINITY_DN73990_c0_g1	class1	NAC	240.56	242.28	254.5	191.85	210.2	194.39	318.73	318.83	310.44
TRINITY_DN77224_c2_g1	class1	bHLH	22.93	23.84	20.76	4.15	4.97	5.68	30.6	37.22	33.78
TRINITY_DN81020_c1_g2	class1	WRKY	106.09	106.84	109.99	98.23	101.69	103.33	149.48	149.59	138.02
TRINITY_DN80343_c1_g1	class1	ERF	66.51	67.88	75.34	77.24	83.67	80.41	166.31	171.15	168.74
TRINITY_DN57773_c0_g1	class1	ERF	11.83	15.18	14.37	32.58	31.74	30.79	75.24	71.96	70.48
TRINITY_DN75588_c1_g1	class1	WRKY	46.88	50.32	51.17	24.23	25.23	22.21	71.27	65.82	66.62
TRINITY_DN62345_c2_g1	class1	ERF	69.99	73.22	78.59	123.69	128.75	122.87	205.56	196.8	216.53
TRINITY_DN80651_c3_g1	class1	MYB_related	18.46	21.94	22.81	4.69	6.29	6.21	44.18	43.13	41.62
TRINITY_DN77642_c2_g1	class1	NAC	20.31	21.35	21.41	13.1	12.03	11.91	37.96	41.2	37.5
TRINITY_DN83093_c1_g1	class1	WRKY	17.17	15.61	16.27	18.36	20.13	22.5	30.85	36.48	31.51
TRINITY_DN68308_c0_g2	class1	ERF	16.16	16.59	19.88	21.84	21.22	21.67	51.59	43.76	49.01
TRINITY_DN68694_c0_g3	class1	bHLH	6.73	6.78	6.81	3.23	3.5	3.54	11.28	12.15	10.43
TRINITY_DN69276_c2_g1	class1	WRKY	6.95	7.73	6.4	6.13	6.29	5.34	23.3	22.19	21.71
TRINITY_DN65163_c4_g1	class1	WRKY	114.14	107.29	106.46	81.11	95.04	78.58	146.12	138.07	135.9
TRINITY_DN62962_c2_g1	class1	NAC	12.73	16.62	15.47	4.13	7.23	5.68	19.93	23.49	19.7
TRINITY_DN67962_c3_g2	class1	MYB_related	33.02	33.7	36.75	31.3	30.07	30.22	54.83	57.24	52.68
TRINITY_DN76169_c1_g1	class1	WRKY	67.17	65.03	63.39	43.94	42.72	36.55	78.58	75.63	83.57
TRINITY_DN69801_c0_g3	class1	ERF	0.55	1.21	1.81	1.66	1.68	0.93	7.98	11.72	7.68
TRINITY_DN66816_c0_g3	class1	ERF	142.31	147.03	151.98	132.61	130.85	138.54	173.81	179.4	177.94
TRINITY_DN41290_c0_g1	class1	ERF	74.69	76.33	83.29	61.17	66.16	65.79	120.58	102.45	109.8
TRINITY_DN69717_c4_g1	class1	WRKY	5.63	4.59	4.45	9.38	9.23	10.21	17.27	13.73	14.04
TRINITY_DN64650_c1_g5	class1	WRKY	0.05	0.07	0.03	0.19	0.14	0.4	2.33	3.06	2.11
TRINITY_DN60795_c0_g2	class1	WRKY	1.94	2.13	1.66	0.82	1.02	1.47	4.81	4.52	5.7
TRINITY_DN58862_c2_g1	class1	ERF	2.13	0.94	1.65	0.7	1.07	0.35	5.21	6.23	6.11
TRINITY_DN63778_c1_g1	class1	ERF	9.11	9.66	11.47	4.18	6.31	6.27	15.25	16.2	17.07
TRINITY_DN68694_c0_g2	class1	bHLH	1.62	1.96	1.5	1.78	2.03	1.8	4.97	6.04	6.12
TRINITY_DN81231_c0_g2	class1	WRKY	4.04	4.36	4.49	1.49	2.59	1.7	7.26	9.5	12.46
TRINITY_DN78211_c0_g2	class1	bZIP	5.45	6.4	5.81	3.66	3.2	3.82	8.95	7.05	7.44
TRINITY_DN68894_c0_g2	class1	WRKY	79.37	85.71	83.78	70.9	76.03	71.79	89.87	99.25	98.7
TRINITY_DN83420_c1_g2	class1	ERF	6.32	6.01	7.62	4.08	5.94	6	16.28	14.46	12.45
TRINITY_DN80757_c0_g1	class1	bZIP	14.29	15.47	14.93	11.67	10.53	13.29	21.53	21.99	24.3
TRINITY_DN66095_c0_g1	class1	MYB_related	7.09	6.52	6.16	4.56	4.31	4.28	9.71	8.22	11.22
TRINITY_DN65866_c0_g1	class1	ERF	33.28	38.37	24.33	28.13	26.93	29.08	79.94	83.17	73.79
TRINITY_DN71474_c2_g4	class1	NAC	0.27	0.41	0.23	1.9	0.77	1.03	2.53	2.71	3.34
TRINITY_DN70593_c2_g1	class1	NAC	10.93	13.28	10.21	7.23	8.08	8.4	14.74	14.2	14.72
TRINITY_DN76254_c0_g3	class1	WRKY	3.96	3.32	3.17	2.39	0.64	2.85	13.25	14.13	9.26
TRINITY_DN69276_c2_g2	class1	WRKY	8.36	10.52	9.05	4.84	6.59	6.79	13.44	15.4	15.76
TRINITY_DN64473_c1_g1	class1	NAC	6.79	8.31	6.46	6.45	7.11	6.87	18.11	16.22	16.27
TRINITY_DN61594_c4_g1	class1	MYB	4.85	3.68	3.97	2.6	1.82	1.8	8.76	7.26	8.43
TRINITY_DN54163_c0_g1	class1	MYB_related	0	0	0	0.29	0.7	0.39	1.61	2.83	2.56
TRINITY_DN67519_c1_g2	class1	MYB	0.57	1.25	0.35	0	0.08	0	1.52	1.66	0.69
TRINITY_DN67047_c1_g2	class1	WRKY	27.06	25.79	25.2	29.36	26.55	26.12	38.24	35.91	38.57
TRINITY_DN63941_c2_g1	class1	MYB	20.92	25.64	15.24	25.06	24.2	22.58	38.41	23.52	32.34
TRINITY_DN77323_c1_g1	class1	bHLH	22.67	24.42	23.02	21.75	26.57	23.61	30.28	32.04	31.48
TRINITY_DN63786_c3_g2	class1	bZIP	10.23	13.37	10.29	6.42	6.92	5.96	19.22	14.55	12.68
TRINITY_DN60796_c6_g1	class1	MYB_related	8.84	7.14	5.21	7.98	4.51	5.72	19.94	30.82	22.91
TRINITY_DN74920_c1_g3	class1	WRKY	0.23	0.26	0.86	0.56	0.07	0.5	1.78	3.18	2.57
TRINITY_DN74619_c0_g3	class1	MYB_related	8.7	8.76	7.69	6.85	6.29	6.43	11.01	9.65	8.22
TRINITY_DN67268_c1_g1	class1	MYB_related	0.25	0.06	0.3	0.18	0.2	0.19	1.14	1.4	1.04
TRINITY_DN55861_c0_g1	class1	bZIP	6.77	10.33	11.76	3.84	3.58	4.37	15.72	13.37	10.41
TRINITY_DN61366_c1_g2	class1	WRKY	1.36	1.1	1.06	1.81	1.33	2.39	4.59	3.37	4.31
TRINITY_DN83568_c0_g2	class1	MYB_related	8.2	8.63	13.35	5.46	6.99	5.39	13.87	16.42	13.03
TRINITY_DN64744_c2_g1	class1	NAC	0.92	1.76	1.61	0.55	0.6	0.43	2.77	2.12	2.37
TRINITY_DN60596_c0_g1	class1	MYB_related	1.58	1.62	1.41	2.65	2.46	1.98	6.35	2.81	4.51
TRINITY_DN70324_c1_g2	class1	MYB_related	0.61	0.82	0.75	1.41	1.33	1.93	5.24	2.5	3.7
TRINITY_DN61770_c0_g1	class1	WRKY	0.92	0.86	0.88	0.92	1.55	1.19	2.86	2.04	2.76
TRINITY_DN81645_c2_g1	class1	MYB	2.59	2.68	2.74	1.45	1.78	1.85	5.06	4.78	3.1
TRINITY_DN70198_c0_g1	class1	ERF	6.85	8.26	9.18	6.51	3.65	4.29	15.74	13.63	6.55
TRINITY_DN77001_c1_g1	class1	NAC	0	0	0	0	0.86	2.09	0	4.21	2.62
TRINITY_DN60875_c4_g2	class1	ERF	12.68	12	14.73	11.09	11.06	12.53	17.45	19.03	19.91
TRINITY_DN70811_c1_g1	class1	MYB	0.23	0.21	0.29	0.22	0.44	0.7	1.04	1.22	1.19
TRINITY_DN61618_c0_g1	class1	bZIP	0.16	0.18	0.5	0.06	0.18	0.35	2.47	1.99	2.86
TRINITY_DN64059_c5_g1	class1	WRKY	4.04	3.49	2.5	3.05	4.65	5.44	7.33	9.02	10.04
TRINITY_DN68826_c0_g5	class1	bHLH	0.93	0.73	1.16	0.84	1.43	0.7	1.82	2.49	2.48
TRINITY_DN82007_c0_g1	class1	bHLH	2.75	4.77	3.12	1.77	2.37	2.33	4.91	4.03	4.17
TRINITY_DN80967_c2_g1	class1	MYB	4.5	5.01	5.17	3.73	3.98	4.06	6.27	4.69	6.94
TRINITY_DN76459_c0_g1	class1	MYB	2.52	2.11	2.52	2.81	1.92	2.56	4.6	4.29	3.29
TRINITY_DN72845_c0_g3	class1	bZIP	2.61	1.89	1.78	1.6	0.94	0.85	2.67	2.8	3.17
TRINITY_DN68563_c1_g1	class1	ERF	0.32	0.71	0.72	0.23	0.36	0.41	3.32	0.42	1.71
TRINITY_DN66327_c0_g2	class1	MYB_related	0.96	1.17	0.56	2.46	1.08	0.86	2.92	2.05	3.64
TRINITY_DN78415_c0_g5	class1	bZIP	0.9	0.46	0.6	0.89	2.24	1.42	2.27	1.93	4.15
TRINITY_DN66456_c2_g2	class1	bZIP	0.98	1	1	1.25	1.18	1.29	2.18	2.2	2.56
TRINITY_DN79579_c0_g1	class1	WRKY	3.19	1.74	3.21	1.09	2	1	5.71	3.37	3.49
TRINITY_DN74310_c0_g7	class1	bZIP	2.71	3.38	1.56	2.19	1.12	2.62	4.9	5.84	4.95
TRINITY_DN77460_c1_g2	class1	bZIP	4.6	4.42	5.04	1.33	2.55	4.83	4.73	6.79	9.85
TRINITY_DN78679_c0_g3	class1	WRKY	5.63	5.64	4.92	2.35	3.23	3.75	6.96	8.17	9.21
TRINITY_DN77709_c3_g1	class1	bHLH	1.49	1.88	1.48	1.14	0.99	1.2	1.68	2.14	3.22
TRINITY_DN68293_c0_g2	class1	WRKY	1.26	0.59	0.67	0.73	1.07	0.89	1.77	1.43	1.35
TRINITY_DN73278_c0_g1	class1	bZIP	1.37	6.82	3.27	2.82	2.62	1.6	3.94	4.79	8.15
TRINITY_DN63813_c0_g1	class1	MYB	0.8	0.19	1.26	0.44	0.48	0.8	0.7	5.42	1.64
TRINITY_DN74583_c1_g2	class1	ERF	0.34	0.13	0.06	0.21	0.07	0.43	1.3	0.57	0.83
TRINITY_DN58260_c0_g1	class1	WRKY	0.57	0.87	0.95	1.15	2	2.23	2.8	3.75	2.54
TRINITY_DN80669_c0_g1	class1	NAC	0	0	0	1.02	0	0	2.09	0	0
TRINITY_DN58646_c0_g1	class1	MYB	0.44	0.56	0.46	0.46	0.44	0.95	2.1	1.15	0.85
TRINITY_DN63955_c0_g1	class1	MYB_related	1.22	0.88	1.81	0.56	1.27	0.72	1.99	1.9	2.12
TRINITY_DN83597_c2_g4	class1	ERF	254.99	327.84	318.34	279.67	314.84	348.44	313.97	342.43	338.41
TRINITY_DN81911_c0_g1	class1	ERF	6.95	4.02	3.92	5.74	4.27	2.63	6.62	12.88	7.53
TRINITY_DN67027_c0_g1	class3	MYB_related	19.95	20.21	20.99	47.66	49.36	46.19	59.58	59.32	54.05
TRINITY_DN76960_c3_g4	class3	ERF	62.13	54.38	60.3	126.64	124.6	122.5	140.98	126.54	134.3
TRINITY_DN78331_c2_g7	class3	ERF	0.09	0.14	0.13	0.9	1.96	0.55	1.26	1.27	3.61
TRINITY_DN72191_c3_g2	class3	ERF	2.84	2.4	3.16	13.02	12.4	11.03	6.96	9.44	7.1
TRINITY_DN65008_c0_g1	class3	bZIP	0.21	0	0	0.34	4.66	4.38	0.27	1.25	1.46
TRINITY_DN71176_c0_g1	class3	bZIP	0.2	0.03	0	0.54	2.52	1.96	0.51	0.14	0.16
TRINITY_DN61398_c2_g4	class3	NAC	5.27	3.89	6.93	10.48	10.81	7.64	13	13.1	15.04
TRINITY_DN68420_c2_g1	class3	ERF	0	0	0	0	5.63	3.51	0	4.68	4.31
TRINITY_DN77588_c1_g5	class3	ERF	0	0	0	0	3.65	3.54	0	2.45	3.1
TRINITY_DN81403_c0_g3	class3	bHLH	11.47	11.88	11.93	15.59	21.04	17.97	15.28	15.89	14.66
TRINITY_DN69430_c1_g2	class3	ERF	0	0	0	0	1.88	2.09	0	0.96	2.55
TRINITY_DN70375_c1_g1	class3	MYB	4.23	4.5	3.78	9.56	9.51	8.26	4.95	8.34	6.35
TRINITY_DN51879_c0_g1	class3	WRKY	0.29	0	0	0.85	5.4	3.25	0	5.24	6.26
TRINITY_DN3214_c0_g1	class3	WRKY	0.09	0	0	0.51	0.65	0.77	0	1.63	1.67
TRINITY_DN66233_c0_g3	class3	bZIP	0.74	0	0.03	1.1	2.26	1.75	1.02	3.2	4.35
TRINITY_DN62303_c2_g1	class3	bHLH	0.21	0.05	0.31	1.67	0.89	1.03	0.36	0.16	0.13
TRINITY_DN43813_c0_g1	class3	MYB	0	0	0	0	2.09	1.34	0	3.33	1.5
TRINITY_DN68308_c0_g1	class3	ERF	19	17.28	17.66	22.8	24.11	25.58	24.1	25.58	25.22
TRINITY_DN58373_c0_g1	class3	bZIP	0	0	0	0	2.25	0.71	0	2.42	1.87
TRINITY_DN73622_c1_g1	class3	NAC	24.12	26.13	22.01	39.66	41.1	32.09	29.86	23.91	21.14
TRINITY_DN72608_c0_g2	class3	ERF	0	0	0	0	4.6	4.27	0	2.71	0.99
TRINITY_DN55171_c0_g1	class3	bHLH	0.36	0	0	1.67	2.31	2.03	1.57	0.07	0.22
TRINITY_DN66327_c0_g5	class3	MYB_related	4.37	4.02	4.52	7.61	8.12	9.3	7.61	7.57	6.85
TRINITY_DN71287_c1_g3	class3	ERF	0	0	0	0	2.11	1.29	0	1.28	1.12
TRINITY_DN61938_c0_g2	class3	ERF	0	0	0	0	0.54	0.94	0	1.5	0.89
TRINITY_DN84900_c0_g1	class3	ERF	0.22	0	0.12	1.59	1.75	1.78	0.67	1.48	0.11
TRINITY_DN21964_c0_g1	class3	NAC	0.25	0	0	0.67	1.26	1.53	0	1.96	2.39
TRINITY_DN64531_c2_g7	class3	ERF	1.42	1.95	3.23	4.76	3.96	5.27	5.07	4.51	7.94
TRINITY_DN68915_c1_g2	class3	MYB	0	0	0	0	3.66	2.81	0	2.09	1.01
TRINITY_DN70198_c0_g3	class3	ERF	0	0	0	0	3.05	2.29	0	1.52	0.44
TRINITY_DN4904_c0_g1	class3	ERF	0.47	0	0	0.8	2.66	2.31	0	3.39	3.04
TRINITY_DN58780_c1_g1	class3	WRKY	0	0	0	0	1.24	2.94	0	1.61	4.89
TRINITY_DN58222_c0_g1	class3	bZIP	0	0	0	0	0.44	1	0	0.3	1.02
TRINITY_DN56802_c1_g1	class3	NAC	0	0	0	2	0	0.04	3.61	0	0
TRINITY_DN67230_c3_g1	class3	ERF	4.27	4.89	4.58	8.01	7.17	7.9	8.26	7.14	5.41
TRINITY_DN70594_c1_g1	class3	bHLH	0.79	0.12	0.22	1.21	1.32	1.49	1.25	0.88	1.35
TRINITY_DN58861_c0_g1	class3	bHLH	0.95	0	0	1.73	0.81	0.27	2.1	0.62	1.14

## Sheet: S10
Biosynthesis pathway	TFs	TF family	Biosynthesis genes	Correlation	P-Value
Terpenoids biosynthesis	TRINITY_DN80685_c0_g1	ARF	TRINITY_DN70521_c0_g3	-0.919673	0.000446817
Terpenoids biosynthesis	TRINITY_DN76960_c3_g4	ERF	TRINITY_DN80124_c7_g2	0.920758	0.000426523
Terpenoids biosynthesis	TRINITY_DN65429_c2_g2	HD-ZIP	TRINITY_DN75951_c1_g1	0.956949	5.22599e-05
Terpenoids biosynthesis	TRINITY_DN59716_c0_g2	ERF	TRINITY_DN70521_c0_g3	-0.902157	0.000875679
Terpenoids biosynthesis	TRINITY_DN76317_c2_g1	bHLH	TRINITY_DN70521_c0_g3	-0.912227	0.000604838
Terpenoids biosynthesis	TRINITY_DN69717_c4_g1	WRKY	TRINITY_DN75951_c1_g1	0.931412	0.000260061
Terpenoids biosynthesis	TRINITY_DN49322_c0_g1	RAV	TRINITY_DN60672_c1_g6	0.994433	4.21515e-08
Terpenoids biosynthesis	TRINITY_DN49322_c0_g1	RAV	TRINITY_DN72663_c0_g3	0.993983	5.5325e-08
Terpenoids biosynthesis	TRINITY_DN49322_c0_g1	RAV	TRINITY_DN65184_c2_g2	0.994334	4.48272e-08
Terpenoids biosynthesis	TRINITY_DN71443_c0_g1	HD-ZIP	TRINITY_DN80124_c7_g2	0.91758	0.000487895
Terpenoids biosynthesis	TRINITY_DN77224_c2_g1	bHLH	TRINITY_DN70521_c0_g3	-0.912214	0.000605162
Terpenoids biosynthesis	TRINITY_DN64179_c0_g2	ERF	TRINITY_DN70521_c0_g3	-0.909488	0.000671665
Terpenoids biosynthesis	TRINITY_DN51879_c0_g1	WRKY	TRINITY_DN60672_c1_g6	0.998557	3.74926e-10
Terpenoids biosynthesis	TRINITY_DN51879_c0_g1	WRKY	TRINITY_DN72663_c0_g3	0.99868	2.74763e-10
Terpenoids biosynthesis	TRINITY_DN51879_c0_g1	WRKY	TRINITY_DN65184_c2_g2	0.998062	1.05291e-09
Terpenoids biosynthesis	TRINITY_DN42082_c0_g1	HSF	TRINITY_DN60672_c1_g6	0.999362	2.15292e-11
Terpenoids biosynthesis	TRINITY_DN42082_c0_g1	HSF	TRINITY_DN72663_c0_g3	0.999529	7.44996e-12
Terpenoids biosynthesis	TRINITY_DN42082_c0_g1	HSF	TRINITY_DN65184_c2_g2	0.999656	2.49223e-12
Terpenoids biosynthesis	TRINITY_DN4904_c0_g1	ERF	TRINITY_DN60672_c1_g6	0.999846	1.49197e-13
Terpenoids biosynthesis	TRINITY_DN4904_c0_g1	ERF	TRINITY_DN72663_c0_g3	0.999946	3.84802e-15
Terpenoids biosynthesis	TRINITY_DN4904_c0_g1	ERF	TRINITY_DN65184_c2_g2	0.999683	1.86689e-12
Terpenoids biosynthesis	TRINITY_DN77588_c1_g5	ERF	TRINITY_DN59732_c0_g1	0.992282	1.31961e-07
Terpenoids biosynthesis	TRINITY_DN77588_c1_g5	ERF	TRINITY_DN36041_c0_g1	0.990345	2.88413e-07
Terpenoids biosynthesis	TRINITY_DN68420_c2_g1	ERF	TRINITY_DN59732_c0_g1	0.991632	1.75027e-07
Terpenoids biosynthesis	TRINITY_DN68420_c2_g1	ERF	TRINITY_DN36041_c0_g1	0.989954	3.31388e-07
Terpenoids biosynthesis	TRINITY_DN65876_c0_g2	CO-like	TRINITY_DN60672_c1_g6	0.999569	5.4483e-12
Terpenoids biosynthesis	TRINITY_DN65876_c0_g2	CO-like	TRINITY_DN72663_c0_g3	0.999777	5.42231e-13
Terpenoids biosynthesis	TRINITY_DN65876_c0_g2	CO-like	TRINITY_DN65184_c2_g2	0.999354	2.25351e-11
Terpenoids biosynthesis	TRINITY_DN77384_c0_g1	HD-ZIP	TRINITY_DN72139_c0_g1	0.927931	0.000308196
Terpenoids biosynthesis	TRINITY_DN69430_c1_g2	ERF	TRINITY_DN59732_c0_g1	0.989726	3.58318e-07
Terpenoids biosynthesis	TRINITY_DN69430_c1_g2	ERF	TRINITY_DN36041_c0_g1	0.987418	7.26674e-07
Terpenoids biosynthesis	TRINITY_DN21964_c0_g1	NAC	TRINITY_DN60672_c1_g6	0.999633	3.10965e-12
Terpenoids biosynthesis	TRINITY_DN21964_c0_g1	NAC	TRINITY_DN72663_c0_g3	0.999761	6.95843e-13
Terpenoids biosynthesis	TRINITY_DN21964_c0_g1	NAC	TRINITY_DN65184_c2_g2	0.999823	2.44028e-13
Terpenoids biosynthesis	TRINITY_DN69636_c2_g1	NAC	TRINITY_DN70521_c0_g3	-0.905573	0.000775908
Terpenoids biosynthesis	TRINITY_DN65777_c0_g1	RAV	TRINITY_DN59732_c0_g1	0.992453	1.22048e-07
Terpenoids biosynthesis	TRINITY_DN65777_c0_g1	RAV	TRINITY_DN36041_c0_g1	0.989467	3.90819e-07
Terpenoids biosynthesis	TRINITY_DN75688_c2_g4	HD-ZIP	TRINITY_DN80124_c7_g2	-0.943677	0.000132107
Terpenoids biosynthesis	TRINITY_DN63761_c2_g2	LBD	TRINITY_DN59732_c0_g1	0.994563	3.88025e-08
Terpenoids biosynthesis	TRINITY_DN63761_c2_g2	LBD	TRINITY_DN36041_c0_g1	0.991489	1.85758e-07
Terpenoids biosynthesis	TRINITY_DN72608_c0_g2	ERF	TRINITY_DN59732_c0_g1	0.996772	6.27557e-09
Terpenoids biosynthesis	TRINITY_DN72608_c0_g2	ERF	TRINITY_DN36041_c0_g1	0.99617	1.1409e-08
Terpenoids biosynthesis	TRINITY_DN77001_c1_g1	NAC	TRINITY_DN59732_c0_g1	0.990467	2.75979e-07
Terpenoids biosynthesis	TRINITY_DN77001_c1_g1	NAC	TRINITY_DN36041_c0_g1	0.985768	1.11662e-06
Terpenoids biosynthesis	TRINITY_DN65175_c5_g2	HD-ZIP	TRINITY_DN60672_c1_g6	0.99952	7.95482e-12
Terpenoids biosynthesis	TRINITY_DN65175_c5_g2	HD-ZIP	TRINITY_DN72663_c0_g3	0.999681	1.91142e-12
Terpenoids biosynthesis	TRINITY_DN65175_c5_g2	HD-ZIP	TRINITY_DN65184_c2_g2	0.999284	3.23849e-11
Terpenoids biosynthesis	TRINITY_DN71287_c1_g3	ERF	TRINITY_DN59732_c0_g1	0.992717	1.07759e-07
Terpenoids biosynthesis	TRINITY_DN71287_c1_g3	ERF	TRINITY_DN36041_c0_g1	0.991611	1.76614e-07
Terpenoids biosynthesis	TRINITY_DN70584_c2_g4	MYB_related	TRINITY_DN60672_c1_g6	0.999603	4.09566e-12
Terpenoids biosynthesis	TRINITY_DN70584_c2_g4	MYB_related	TRINITY_DN72663_c0_g3	0.99985	1.36409e-13
Terpenoids biosynthesis	TRINITY_DN70584_c2_g4	MYB_related	TRINITY_DN65184_c2_g2	0.999746	8.54994e-13
Terpenoids biosynthesis	TRINITY_DN75501_c4_g3	NAC	TRINITY_DN60672_c1_g6	0.999068	8.129e-11
Terpenoids biosynthesis	TRINITY_DN75501_c4_g3	NAC	TRINITY_DN72663_c0_g3	0.999355	2.23854e-11
Terpenoids biosynthesis	TRINITY_DN75501_c4_g3	NAC	TRINITY_DN65184_c2_g2	0.998822	1.84502e-10
Terpenoids biosynthesis	TRINITY_DN70198_c0_g3	ERF	TRINITY_DN59732_c0_g1	0.997122	4.1965e-09
Terpenoids biosynthesis	TRINITY_DN70198_c0_g3	ERF	TRINITY_DN36041_c0_g1	0.997198	3.82379e-09
Terpenoids biosynthesis	TRINITY_DN65876_c0_g3	CO-like	TRINITY_DN60672_c1_g6	0.999055	8.53258e-11
Terpenoids biosynthesis	TRINITY_DN65876_c0_g3	CO-like	TRINITY_DN72663_c0_g3	0.999431	1.44181e-11
Terpenoids biosynthesis	TRINITY_DN65876_c0_g3	CO-like	TRINITY_DN65184_c2_g2	0.998878	1.55573e-10
Terpenoids biosynthesis	TRINITY_DN57782_c2_g1	EIL	TRINITY_DN59732_c0_g1	0.992555	1.16375e-07
Terpenoids biosynthesis	TRINITY_DN57782_c2_g1	EIL	TRINITY_DN36041_c0_g1	0.99167	1.72283e-07
Terpenoids biosynthesis	TRINITY_DN60596_c0_g1	MYB_related	TRINITY_DN75951_c1_g1	0.926446	0.000330505
Terpenoids biosynthesis	TRINITY_DN76174_c2_g4	GRAS	TRINITY_DN70521_c0_g3	-0.923917	0.000371085
Terpenoids biosynthesis	TRINITY_DN78640_c3_g2	C3H	TRINITY_DN70521_c0_g3	-0.901722	0.000888966
Terpenoids biosynthesis	TRINITY_DN71950_c0_g1	MYB_related	TRINITY_DN80124_c7_g2	-0.911249	0.00062814
Terpenoids biosynthesis	TRINITY_DN72045_c0_g2	G2-like	TRINITY_DN72139_c0_g1	0.939713	0.000166947
Terpenoids biosynthesis	TRINITY_DN70594_c1_g1	bHLH	TRINITY_DN80124_c7_g2	0.900614	0.000923518
Terpenoids biosynthesis	TRINITY_DN77019_c0_g1	FAR1	TRINITY_DN70521_c0_g3	-0.902913	0.000852865
Terpenoids biosynthesis	TRINITY_DN68888_c0_g3	C2H2	TRINITY_DN70521_c0_g3	-0.915539	0.000530428
Terpenoids biosynthesis	TRINITY_DN60526_c0_g5	NAC	TRINITY_DN70521_c0_g3	-0.920147	0.000437876
Terpenoids biosynthesis	TRINITY_DN68694_c0_g2	bHLH	TRINITY_DN72139_c0_g1	0.930798	0.000268138
Terpenoids biosynthesis	TRINITY_DN66456_c2_g2	bZIP	TRINITY_DN72139_c0_g1	0.913189	0.000582525
Terpenoids biosynthesis	TRINITY_DN70059_c1_g1	WRKY	TRINITY_DN70521_c0_g3	-0.900143	0.000938473
Phenylpropanoids biosynthesis	TRINITY_DN69083_c0_g3	LBD	TRINITY_DN77133_c0_g1	-0.919796	0.000444487
Phenylpropanoids biosynthesis	TRINITY_DN77588_c1_g5	ERF	TRINITY_DN59730_c0_g1	0.988991	4.5601e-07
Phenylpropanoids biosynthesis	TRINITY_DN77588_c1_g5	ERF	TRINITY_DN72713_c1_g2	0.998943	1.26098e-10
Phenylpropanoids biosynthesis	TRINITY_DN68420_c2_g1	ERF	TRINITY_DN59730_c0_g1	0.989021	4.51729e-07
Phenylpropanoids biosynthesis	TRINITY_DN68420_c2_g1	ERF	TRINITY_DN72713_c1_g2	0.99798	1.21722e-09
Phenylpropanoids biosynthesis	TRINITY_DN77384_c0_g1	HD-ZIP	TRINITY_DN77133_c0_g1	-0.921391	0.000414983
Phenylpropanoids biosynthesis	TRINITY_DN69430_c1_g2	ERF	TRINITY_DN59730_c0_g1	0.985802	1.10745e-06
Phenylpropanoids biosynthesis	TRINITY_DN69430_c1_g2	ERF	TRINITY_DN72713_c1_g2	0.998915	1.38303e-10
Phenylpropanoids biosynthesis	TRINITY_DN79529_c1_g4	MYB	TRINITY_DN77133_c0_g1	-0.969715	1.54525e-05
Phenylpropanoids biosynthesis	TRINITY_DN65777_c0_g1	RAV	TRINITY_DN59730_c0_g1	0.987646	6.81773e-07
Phenylpropanoids biosynthesis	TRINITY_DN65777_c0_g1	RAV	TRINITY_DN72713_c1_g2	0.997789	1.66884e-09
Phenylpropanoids biosynthesis	TRINITY_DN63761_c2_g2	LBD	TRINITY_DN59730_c0_g1	0.989489	3.87953e-07
Phenylpropanoids biosynthesis	TRINITY_DN63761_c2_g2	LBD	TRINITY_DN72713_c1_g2	0.997462	2.70598e-09
Phenylpropanoids biosynthesis	TRINITY_DN72608_c0_g2	ERF	TRINITY_DN59730_c0_g1	0.995217	2.48027e-08
Phenylpropanoids biosynthesis	TRINITY_DN72608_c0_g2	ERF	TRINITY_DN72713_c1_g2	0.998573	3.60496e-10
Phenylpropanoids biosynthesis	TRINITY_DN77001_c1_g1	NAC	TRINITY_DN59730_c0_g1	0.983287	1.95511e-06
Phenylpropanoids biosynthesis	TRINITY_DN77001_c1_g1	NAC	TRINITY_DN72713_c1_g2	0.994337	4.47388e-08
Phenylpropanoids biosynthesis	TRINITY_DN71287_c1_g3	ERF	TRINITY_DN59730_c0_g1	0.990827	2.41232e-07
Phenylpropanoids biosynthesis	TRINITY_DN71287_c1_g3	ERF	TRINITY_DN72713_c1_g2	0.998656	2.92625e-10
Phenylpropanoids biosynthesis	TRINITY_DN70198_c0_g3	ERF	TRINITY_DN59730_c0_g1	0.996572	7.74274e-09
Phenylpropanoids biosynthesis	TRINITY_DN70198_c0_g3	ERF	TRINITY_DN72713_c1_g2	0.998042	1.09254e-09
Phenylpropanoids biosynthesis	TRINITY_DN57782_c2_g1	EIL	TRINITY_DN59730_c0_g1	0.99101	2.24873e-07
Phenylpropanoids biosynthesis	TRINITY_DN57782_c2_g1	EIL	TRINITY_DN72713_c1_g2	0.998694	2.64661e-10
Flavonoids biosynthesis	TRINITY_DN80685_c0_g1	ARF	TRINITY_DN75872_c1_g1	-0.904053	0.000819276
Flavonoids biosynthesis	TRINITY_DN76960_c3_g4	ERF	TRINITY_DN74706_c0_g4	0.936899	0.000195306
Flavonoids biosynthesis	TRINITY_DN67027_c0_g1	MYB_related	TRINITY_DN74706_c0_g4	0.932238	0.00024947
Flavonoids biosynthesis	TRINITY_DN71364_c3_g1	bHLH	TRINITY_DN74706_c0_g4	-0.937907	0.000184787
Flavonoids biosynthesis	TRINITY_DN69717_c4_g1	WRKY	TRINITY_DN74706_c0_g4	0.911681	0.000617783
Flavonoids biosynthesis	TRINITY_DN64521_c1_g3	Nin-like	TRINITY_DN74706_c0_g4	0.919515	0.00044983
Flavonoids biosynthesis	TRINITY_DN68308_c0_g1	ERF	TRINITY_DN74706_c0_g4	0.917391	0.000491724
Flavonoids biosynthesis	TRINITY_DN75532_c0_g1	C2H2	TRINITY_DN76723_c0_g4	0.913306	0.000579843
Flavonoids biosynthesis	TRINITY_DN49322_c0_g1	RAV	TRINITY_DN52957_c0_g1	0.992748	1.06182e-07
Flavonoids biosynthesis	TRINITY_DN62992_c3_g1	MYB	TRINITY_DN74706_c0_g4	-0.977693	5.34079e-06
Flavonoids biosynthesis	TRINITY_DN77224_c2_g1	bHLH	TRINITY_DN76723_c0_g4	-0.93693	0.000194975
Flavonoids biosynthesis	TRINITY_DN77224_c2_g1	bHLH	TRINITY_DN75872_c1_g1	-0.949783	8.89453e-05
Flavonoids biosynthesis	TRINITY_DN66327_c0_g5	MYB_related	TRINITY_DN74706_c0_g4	0.941242	0.00015283
Flavonoids biosynthesis	TRINITY_DN64179_c0_g2	ERF	TRINITY_DN75872_c1_g1	-0.914741	0.000547726
Flavonoids biosynthesis	TRINITY_DN67230_c3_g1	ERF	TRINITY_DN74706_c0_g4	0.905841	0.000768446
Flavonoids biosynthesis	TRINITY_DN51879_c0_g1	WRKY	TRINITY_DN52957_c0_g1	0.999089	7.51998e-11
Flavonoids biosynthesis	TRINITY_DN42082_c0_g1	HSF	TRINITY_DN52957_c0_g1	0.998579	3.55577e-10
Flavonoids biosynthesis	TRINITY_DN78494_c0_g1	GRAS	TRINITY_DN74706_c0_g4	-0.93879	0.000175905
Flavonoids biosynthesis	TRINITY_DN70022_c1_g1	bHLH	TRINITY_DN74706_c0_g4	-0.939369	0.000170246
Flavonoids biosynthesis	TRINITY_DN62303_c2_g1	bHLH	TRINITY_DN75872_c1_g1	0.914032	0.000563449
Flavonoids biosynthesis	TRINITY_DN4904_c0_g1	ERF	TRINITY_DN52957_c0_g1	0.999697	1.59832e-12
Flavonoids biosynthesis	TRINITY_DN65876_c0_g2	CO-like	TRINITY_DN52957_c0_g1	0.999796	3.99947e-13
Flavonoids biosynthesis	TRINITY_DN21964_c0_g1	NAC	TRINITY_DN52957_c0_g1	0.999086	7.59175e-11
Flavonoids biosynthesis	TRINITY_DN79529_c1_g4	MYB	TRINITY_DN76723_c0_g4	-0.939739	0.0001667
Flavonoids biosynthesis	TRINITY_DN75688_c2_g4	HD-ZIP	TRINITY_DN74706_c0_g4	-0.936421	0.000200434
Flavonoids biosynthesis	TRINITY_DN65175_c5_g2	HD-ZIP	TRINITY_DN52957_c0_g1	0.999837	1.80756e-13
Flavonoids biosynthesis	TRINITY_DN70584_c2_g4	MYB_related	TRINITY_DN52957_c0_g1	0.999409	1.65307e-11
Flavonoids biosynthesis	TRINITY_DN75501_c4_g3	NAC	TRINITY_DN52957_c0_g1	0.999536	7.08859e-12
Flavonoids biosynthesis	TRINITY_DN65876_c0_g3	CO-like	TRINITY_DN52957_c0_g1	0.999771	5.98799e-13
Flavonoids biosynthesis	TRINITY_DN64579_c3_g1	ARF	TRINITY_DN74706_c0_g4	-0.911705	0.000617217
Flavonoids biosynthesis	TRINITY_DN64531_c2_g2	ERF	TRINITY_DN74706_c0_g4	0.911558	0.000620716
Flavonoids biosynthesis	TRINITY_DN74699_c0_g1	CAMTA	TRINITY_DN74706_c0_g4	-0.981011	3.04941e-06
Flavonoids biosynthesis	TRINITY_DN70059_c1_g1	WRKY	TRINITY_DN75872_c1_g1	-0.931568	0.000258046

[truncated: 1 more sheets: S11]
